# Supplementary material for: Bis(1,10-phenanthroline-κ2 N,N′)(sulfato-κ2 O,O′)nickel(II) propane-1,2-diol monosolvate
Source: Acta Crystallogr Sect E Struct Rep Online. 2013 Aug 21;69(Pt 9):m506–7. doi: 10.1107/S1600536813023027 (PMC3884478; doi:10.1107/S1600536813023027)
Supplement: Supplementary file 1 [file e-69-0m506-sup1.cif]

##############################################################################
#                                                                            #
# This CIF contains the data in a paper accepted for publication in          #
# Acta Crystallographica Section E. It conforms to the requirements of       #
# Notes for Authors for Acta Crystallographica Section E, and has been       #
# peer reviewed under the auspices of the IUCr Commission on Journals.       #
#                                                                            #
# Full details of the Crystallographic Information File format               #
# are given in the paper "The Crystallographic Information File (CIF):       #
# a New Standard Archive File for Crystallography" by S. R. Hall, F. H.      #
# Allen and I. D. Brown [Acta Cryst. (1991), A47, 655-685].                  #
#                                                                            #
# The current version of the core CIF dictionary is obtainable from          #
# ftp://ftp.iucr.org/pub/cif_core.dic.                                       #
#                                                                            #
# Software is freely available for graphical display of the structure(s)     #
# in this CIF. For information consult the CIF software page                 #
# http://www.iucr.org/resources/cif/software.                                #
#                                                                            #
# This file may be used for bona fide research purposes within the           #
# scientific community so long as proper attribution is given to the journal # 
# article from which it was obtained.                                        #
#                                                                            #
##############################################################################
data_global
_audit_creation_method     'from SHELXL97 CIF and IUCr SHELXL97-template'
_journal_date_recd_electronic     2013-08-14
_journal_date_accepted     2013-08-15
_journal_name_full     'Acta Crystallographica, Section E'
_journal_year     2013
_journal_volume     69
_journal_issue      9
_journal_page_first     m506
_journal_page_last     m507
_journal_paper_category     QM
_journal_paper_doi     10.1107/S1600536813023027
_journal_coeditor_code     ZQ2207
_publ_contact_author_name     'Dr. Kai-Long Zhong'
_publ_contact_author_address
;
Department of Applied Chemistry
Nanjing College of Chemical Technology
Nanjing, Jiangsu Province
People's Republic of China
;
_publ_contact_author_email     'zklong76@163.com'
_publ_contact_author_fax     '+86-025-58370621'
_publ_contact_author_phone     '+86-025-58371642'
_publ_section_title
;\
Bis(1,10-phenanthroline-\k^2^<i>N</i>,<i>N</i>')(sulfato-\k^2^<i>O</i>,\
<i>O</i>')nickel(II) propane-1,2-diol monosolvate
;
_publ_section_title_footnote     .
loop_
    _publ_author_name
    _publ_author_address
    'Kai-Long Zhong'
;
Department of Applied Chemistry
Nanjing College of Chemical Technology
Nanjing, 210048, People's Republic of China
;
    'Cheng-Xian Duan'
;
AVIC Hefei Jianghang Aircraft Equipment Corporation Ltd
Hefei, 230051,
People's Republic of China
;
data_I
_audit_creation_method     SHELXL-97
_chemical_name_systematic
;\
Bis(1,10-phenanthroline-\k^2^<i>N</i>,<i>N</i>')(sulfato-\k^2^<i>O</i>,\
<i>O</i>')nickel(II) propane-1,2-diol monosolvate
;
_chemical_name_common     ?
_chemical_formula_moiety     'C24 H16 N4 Ni O4 S, C3 H8 O2'
_chemical_formula_sum     'C27 H24 N4 Ni O6 S'
_chemical_formula_iupac     '[Ni (S O4) (C12 H8 N2)2], C3 H8 O2'
_chemical_formula_weight     591.27
_chemical_melting_point     ?
_symmetry_cell_setting     monoclinic
_symmetry_space_group_name_H-M     'C 2/c'
_symmetry_space_group_name_Hall     '-C 2yc'
loop_
    _symmetry_equiv_pos_as_xyz
    'x, y, z'
    '-x, y, -z+1/2'
    'x+1/2, y+1/2, z'
    '-x+1/2, y+1/2, -z+1/2'
    '-x, -y, -z'
    'x, -y, z-1/2'
    '-x+1/2, -y+1/2, -z'
    'x+1/2, -y+1/2, z-1/2'
_cell_length_a     18.0277(10)
_cell_length_b     13.0448(5)
_cell_length_c     12.8070(5)
_cell_angle_alpha     90.00
_cell_angle_beta     121.738(5)
_cell_angle_gamma     90.00
_cell_volume     2561.4(2)
_cell_formula_units_Z     4
_cell_measurement_reflns_used     3439
_cell_measurement_theta_min     3.6
_cell_measurement_theta_max     28.8
_cell_measurement_temperature     223.15
_exptl_crystal_description     block
_exptl_crystal_colour     Green
_exptl_crystal_size_max     0.30
_exptl_crystal_size_mid     0.25
_exptl_crystal_size_min     0.15
_exptl_crystal_density_diffrn     1.533
_exptl_crystal_density_meas     ?
_exptl_crystal_density_method     'not measured'
_exptl_crystal_F_000     1224
_exptl_absorpt_coefficient_mu     0.890
_exptl_absorpt_correction_type     multi-scan
_exptl_absorpt_process_details     '(<i>REQAB</i>; Jacobson, 1998)'
_exptl_absorpt_correction_T_min     0.876
_exptl_absorpt_correction_T_max     1.000
_exptl_special_details     ?
_diffrn_ambient_temperature     223.15
_diffrn_radiation_type     MoK\a
_diffrn_radiation_wavelength     0.71073
_diffrn_radiation_source     'fine-focus sealed tube'
_diffrn_radiation_monochromator     'Graphite Monochromator'
_diffrn_measurement_device_type     'Rigaku Mercury CCD'
_diffrn_measurement_method     '\w scans'
_diffrn_detector_area_resol_mean     28.5714
_diffrn_reflns_number     7993
_diffrn_reflns_av_R_equivalents     0.0309
_diffrn_reflns_av_sigmaI/netI     0.0322
_diffrn_reflns_theta_min     3.12
_diffrn_reflns_theta_max     26.36
_diffrn_reflns_theta_full     26.36
_diffrn_measured_fraction_theta_max     0.997
_diffrn_measured_fraction_theta_full     0.997
_diffrn_reflns_limit_h_min     -21
_diffrn_reflns_limit_h_max     22
_diffrn_reflns_limit_k_min     -16
_diffrn_reflns_limit_k_max     16
_diffrn_reflns_limit_l_min     -16
_diffrn_reflns_limit_l_max     14
_diffrn_standards_number     0
_diffrn_standards_interval_count     .
_diffrn_standards_interval_time     .
_diffrn_standards_decay_%     ?
_refine_special_details
;
Refinement of <i>F</i>^2^ against ALL reflections. The weighted <i>R</i>-factor
<i>wR</i> and goodness of fit <i>S</i> are based on <i>F</i>^2^, conventional
<i>R</i>-factors <i>R</i> are based on <i>F</i>, with <i>F</i> set to zero for
negative <i>F</i>^2^. The threshold expression of <i>F</i>^2^ >
\s(<i>F</i>^2^) is used only for calculating <i>R</i>-factors(gt) <i>etc</i>.
and is not relevant to the choice of reflections for refinement.
<i>R</i>-factors based on <i>F</i>^2^ are statistically about twice as large
as those based on <i>F</i>, and <i>R</i>- factors based on ALL data will be
even larger.
;
_reflns_number_total     2602
_reflns_number_gt     2311
_reflns_threshold_expression     >2\s(I)
_refine_ls_structure_factor_coef     Fsqd
_refine_ls_matrix_type     full
_refine_ls_R_factor_all     0.0404
_refine_ls_R_factor_gt     0.0342
_refine_ls_wR_factor_gt     0.0799
_refine_ls_wR_factor_ref     0.0843
_refine_ls_goodness_of_fit_ref     1.008
_refine_ls_restrained_S_all     1.103
_refine_ls_number_reflns     2602
_refine_ls_number_parameters     191
_refine_ls_number_restraints     26
_refine_ls_hydrogen_treatment     constr
_refine_ls_weighting_scheme     calc
_refine_ls_weighting_details
         'calc w=1/[\s^2^(Fo^2^)+(0.0343P)^2^+4.7899P] where P=(Fo^2^+2Fc^2^)/3'
_atom_sites_solution_hydrogens     geom
_atom_sites_solution_primary     direct
_atom_sites_solution_secondary     difmap
_refine_ls_shift/su_max     0.000
_refine_ls_shift/su_mean     0.000
_refine_diff_density_max     0.323
_refine_diff_density_min     -0.419
_refine_ls_extinction_method     none
_refine_ls_extinction_coef     ?
loop_
    _atom_type_symbol
    _atom_type_description
    _atom_type_scat_dispersion_real
    _atom_type_scat_dispersion_imag
    _atom_type_scat_source
    'C' 'C' 0.0033 0.0016
                         'International Tables Vol C Tables 4.2.6.8 and 6.1.1.4'
    'H' 'H' 0.0000 0.0000
                         'International Tables Vol C Tables 4.2.6.8 and 6.1.1.4'
    'N' 'N' 0.0061 0.0033
                         'International Tables Vol C Tables 4.2.6.8 and 6.1.1.4'
    'O' 'O' 0.0106 0.0060
                         'International Tables Vol C Tables 4.2.6.8 and 6.1.1.4'
    'S' 'S' 0.1246 0.1234
                         'International Tables Vol C Tables 4.2.6.8 and 6.1.1.4'
    'Ni' 'Ni' 0.3393 1.1124
                         'International Tables Vol C Tables 4.2.6.8 and 6.1.1.4'
_computing_data_collection     'CrystalClear (Rigaku, 2007)'
_computing_cell_refinement     'CrystalClear (Rigaku, 2007)'
_computing_data_reduction     'CrystalClear (Rigaku, 2007)'
_computing_structure_solution     'SHELXS97 (Sheldrick, 2008)'
_computing_structure_refinement     'SHELXL97 (Sheldrick, 2008)'
_computing_molecular_graphics     'XP in SHELXTL (Sheldrick, 2008)'
_computing_publication_material     'SHELXTL (Sheldrick, 2008)'
loop_
    _atom_site_type_symbol
    _atom_site_label
    _atom_site_fract_x
    _atom_site_fract_y
    _atom_site_fract_z
    _atom_site_U_iso_or_equiv
    _atom_site_adp_type
    _atom_site_calc_flag
    _atom_site_refinement_flags
    _atom_site_occupancy
    _atom_site_symmetry_multiplicity
    _atom_site_disorder_assembly
    _atom_site_disorder_group
    Ni Ni1 0.0000 0.18120(3) 0.2500 0.02136(14) Uani d S 1 2 . .
    S S1 0.0000 -0.02326(6) 0.2500 0.02110(19) Uani d S 1 2 . .
    O O1 0.05906(10) 0.04723(12) 0.35253(14) 0.0273(4) Uani d . 1 1 . .
    O O2 -0.05048(12) -0.08688(14) 0.28419(17) 0.0364(4) Uani d . 1 1 . .
    O O3 -0.0543(5) -0.2918(4) 0.3137(6) 0.0602(19) Uani d PDU 0.50 1 A 2
    H H3B -0.0440 -0.2379 0.2907 0.090 Uiso calc PR 0.50 1 A 2
    O O3' -0.0830(5) -0.2955(5) 0.2536(7) 0.083(3) Uani d PDU 0.50 1 B 1
    H H3'A -0.0580 -0.2399 0.2694 0.124 Uiso calc PR 0.50 1 B 1
    N N1 0.08057(13) 0.19506(14) 0.18013(17) 0.0236(4) Uani d . 1 1 . .
    N N2 0.09201(13) 0.28362(15) 0.37649(18) 0.0245(4) Uani d . 1 1 . .
    C C1 0.07474(16) 0.14850(19) 0.0836(2) 0.0288(5) Uani d . 1 1 . .
    H H1A 0.0310 0.1001 0.0411 0.035 Uiso calc R 1 1 . .
    C C2 0.13188(18) 0.1696(2) 0.0438(2) 0.0358(6) Uani d . 1 1 . .
    H H2A 0.1258 0.1360 -0.0244 0.043 Uiso calc R 1 1 . .
    C C3 0.19674(17) 0.2399(2) 0.1056(2) 0.0373(6) Uani d . 1 1 . .
    H H3A 0.2352 0.2542 0.0799 0.045 Uiso calc R 1 1 . .
    C C4 0.20528(16) 0.2908(2) 0.2082(2) 0.0285(5) Uani d . 1 1 . .
    C C5 0.27283(17) 0.3631(2) 0.2805(2) 0.0361(6) Uani d . 1 1 . .
    H H5A 0.3117 0.3819 0.2569 0.043 Uiso calc R 1 1 . .
    C C6 0.28081(17) 0.4044(2) 0.3826(2) 0.0340(6) Uani d . 1 1 . .
    H H6A 0.3259 0.4503 0.4291 0.041 Uiso calc R 1 1 . .
    C C7 0.22142(16) 0.37889(19) 0.4206(2) 0.0277(5) Uani d . 1 1 . .
    C C8 0.22877(17) 0.41661(19) 0.5286(2) 0.0331(6) Uani d . 1 1 . .
    H H8A 0.2738 0.4612 0.5796 0.040 Uiso calc R 1 1 . .
    C C9 0.16923(19) 0.3871(2) 0.5578(2) 0.0363(6) Uani d . 1 1 . .
    H H9A 0.1736 0.4110 0.6293 0.044 Uiso calc R 1 1 . .
    C C10 0.10143(18) 0.32078(19) 0.4793(2) 0.0318(6) Uani d . 1 1 . .
    H H10A 0.0611 0.3019 0.5003 0.038 Uiso calc R 1 1 . .
    C C11 0.15246(15) 0.31125(16) 0.3486(2) 0.0218(5) Uani d . 1 1 . .
    C C12 0.14502(14) 0.26499(17) 0.2415(2) 0.0223(5) Uani d . 1 1 . .
    C C13 -0.0251(5) -0.3713(3) 0.2775(7) 0.133(3) Uani d PD 0.50 1 . 2
    H H13 -0.0796 -0.3735 0.1972 0.160 Uiso calc PR 0.50 1 . 2
    C C13' -0.0251(5) -0.3713(3) 0.2775(7) 0.133(3) Uani d PD 0.50 1 . 1
    H H13A -0.0571 -0.4354 0.2556 0.160 Uiso calc PR 0.50 1 . 1
    H H13B 0.0153 -0.3727 0.3657 0.160 Uiso calc PR 0.50 1 . 1
    C C14 -0.0365(6) -0.4760(5) 0.3032(10) 0.088(3) Uani d PD 0.50 1 . .
    H H14A -0.0732 -0.4774 0.3366 0.133 Uiso calc PR 0.50 1 . 2
    H H14B 0.0193 -0.5050 0.3613 0.133 Uiso calc PR 0.50 1 . 2
    H H14C -0.0631 -0.5151 0.2286 0.133 Uiso calc PR 0.50 1 . 2
loop_
    _atom_site_aniso_label
    _atom_site_aniso_U_11
    _atom_site_aniso_U_22
    _atom_site_aniso_U_33
    _atom_site_aniso_U_12
    _atom_site_aniso_U_13
    _atom_site_aniso_U_23
    Ni1 0.0205(2) 0.0205(2) 0.0254(2) 0.000 0.01365(18) 0.000
    S1 0.0167(4) 0.0205(4) 0.0254(4) 0.000 0.0106(3) 0.000
    O1 0.0222(8) 0.0259(9) 0.0246(8) 0.0005(7) 0.0059(7) -0.0006(7)
    O2 0.0335(10) 0.0345(10) 0.0475(11) -0.0061(8) 0.0258(9) 0.0048(8)
    O3 0.107(5) 0.034(3) 0.082(4) -0.010(3) 0.079(4) -0.009(3)
    O3' 0.106(5) 0.054(4) 0.120(6) -0.040(4) 0.082(5) -0.040(4)
    N1 0.0234(10) 0.0231(10) 0.0254(10) -0.0011(8) 0.0137(9) -0.0028(8)
    N2 0.0265(10) 0.0228(10) 0.0283(10) 0.0005(8) 0.0172(9) -0.0009(8)
    C1 0.0290(13) 0.0301(13) 0.0267(12) -0.0032(11) 0.0143(11) -0.0062(10)
    C2 0.0384(15) 0.0460(16) 0.0288(13) -0.0028(13) 0.0216(12) -0.0084(12)
    C3 0.0333(14) 0.0554(18) 0.0323(13) -0.0071(13) 0.0235(12) -0.0029(13)
    C4 0.0251(12) 0.0357(13) 0.0259(12) -0.0036(11) 0.0142(10) 0.0011(10)
    C5 0.0275(13) 0.0482(16) 0.0349(14) -0.0115(12) 0.0182(12) 0.0007(12)
    C6 0.0260(13) 0.0388(15) 0.0318(13) -0.0122(11) 0.0114(11) -0.0031(11)
    C7 0.0260(12) 0.0265(12) 0.0265(11) -0.0014(10) 0.0109(10) 0.0010(10)
    C8 0.0334(14) 0.0293(13) 0.0295(13) -0.0051(11) 0.0117(11) -0.0068(11)
    C9 0.0463(16) 0.0357(14) 0.0310(13) -0.0027(13) 0.0230(13) -0.0101(11)
    C10 0.0374(14) 0.0315(13) 0.0338(13) -0.0017(11) 0.0239(12) -0.0050(11)
    C11 0.0218(11) 0.0196(11) 0.0236(11) 0.0008(9) 0.0116(10) 0.0017(9)
    C12 0.0197(11) 0.0228(11) 0.0240(11) 0.0011(9) 0.0112(9) 0.0020(9)
    C13 0.227(7) 0.043(2) 0.242(7) -0.020(4) 0.201(7) -0.011(4)
    C13' 0.227(7) 0.043(2) 0.242(7) -0.020(4) 0.201(7) -0.011(4)
    C14 0.107(7) 0.040(4) 0.155(9) 0.000(4) 0.093(7) 0.001(5)
_geom_special_details
;
All e.s.d.'s (except the e.s.d. in the dihedral angle between two l.s. planes)
are estimated using the full covariance matrix. The cell e.s.d.'s are taken
into account individually in the estimation of e.s.d.'s in distances, angles
and torsion angles; correlations between e.s.d.'s in cell parameters are only
used when they are defined by crystal symmetry. An approximate (isotropic)
treatment of cell e.s.d.'s is used for estimating e.s.d.'s involving l.s.
planes.
;
loop_
    _geom_bond_atom_site_label_1
    _geom_bond_atom_site_label_2
    _geom_bond_site_symmetry_2
    _geom_bond_distance
    _geom_bond_publ_flag
    Ni1 N1 . 2.0762(19) y
    Ni1 N1 2 2.0762(19) ?
    Ni1 N2 . 2.082(2) y
    Ni1 N2 2 2.082(2) ?
    Ni1 O1 2 2.1074(16) ?
    Ni1 O1 . 2.1074(16) y
    S1 O2 2 1.4587(17) ?
    S1 O2 . 1.4587(17) y
    S1 O1 . 1.4942(16) y
    S1 O1 2 1.4942(16) ?
    O3 C13 . 1.350(4) ?
    O3 H3B . 0.8200 ?
    O3' H3'A . 0.8200 ?
    N1 C1 . 1.331(3) ?
    N1 C12 . 1.356(3) ?
    N2 C10 . 1.328(3) ?
    N2 C11 . 1.362(3) ?
    C1 C2 . 1.397(4) ?
    C1 H1A . 0.9300 ?
    C2 C3 . 1.365(4) ?
    C2 H2A . 0.9300 ?
    C3 C4 . 1.406(3) ?
    C3 H3A . 0.9300 ?
    C4 C12 . 1.401(3) ?
    C4 C5 . 1.430(4) ?
    C5 C6 . 1.350(4) ?
    C5 H5A . 0.9300 ?
    C6 C7 . 1.429(3) ?
    C6 H6A . 0.9300 ?
    C7 C11 . 1.403(3) ?
    C7 C8 . 1.408(3) ?
    C8 C9 . 1.364(4) ?
    C8 H8A . 0.9300 ?
    C9 C10 . 1.400(4) ?
    C9 H9A . 0.9300 ?
    C10 H10A . 0.9300 ?
    C11 C12 . 1.439(3) ?
    C13 C13 2 1.411(6) ?
    C13 C14 . 1.444(7) ?
    C13 H13 . 0.9800 ?
    C14 H14A . 0.9600 ?
    C14 H14B . 0.9600 ?
    C14 H14C . 0.9600 ?
loop_
    _geom_angle_atom_site_label_1
    _geom_angle_atom_site_label_2
    _geom_angle_atom_site_label_3
    _geom_angle_site_symmetry_1
    _geom_angle_site_symmetry_3
    _geom_angle
    _geom_angle_publ_flag
    N1 Ni1 N1 . 2 170.01(11) ?
    N1 Ni1 N2 . . 80.09(7) ?
    N1 Ni1 N2 2 . 93.46(7) ?
    N1 Ni1 N2 . 2 93.46(7) ?
    N1 Ni1 N2 2 2 80.09(7) ?
    N2 Ni1 N2 . 2 100.15(11) ?
    N1 Ni1 O1 . 2 92.43(7) ?
    N1 Ni1 O1 2 2 95.86(7) ?
    N2 Ni1 O1 . 2 162.12(7) ?
    N2 Ni1 O1 2 2 96.48(7) ?
    N1 Ni1 O1 . . 95.86(7) ?
    N1 Ni1 O1 2 . 92.43(7) ?
    N2 Ni1 O1 . . 96.48(7) ?
    N2 Ni1 O1 2 . 162.12(7) ?
    O1 Ni1 O1 2 . 67.95(9) ?
    O2 S1 O2 2 . 110.65(16) ?
    O2 S1 O1 2 . 110.20(10) ?
    O2 S1 O1 . . 110.79(10) ?
    O2 S1 O1 2 2 110.79(10) ?
    O2 S1 O1 . 2 110.20(10) ?
    O1 S1 O1 . 2 104.03(13) ?
    S1 O1 Ni1 . . 94.01(8) ?
    C13 O3 H3B . . 109.5 ?
    C1 N1 C12 . . 118.1(2) ?
    C1 N1 Ni1 . . 128.99(17) ?
    C12 N1 Ni1 . . 112.89(14) ?
    C10 N2 C11 . . 117.4(2) ?
    C10 N2 Ni1 . . 129.79(17) ?
    C11 N2 Ni1 . . 112.70(14) ?
    N1 C1 C2 . . 122.5(2) ?
    N1 C1 H1A . . 118.8 ?
    C2 C1 H1A . . 118.8 ?
    C3 C2 C1 . . 119.5(2) ?
    C3 C2 H2A . . 120.3 ?
    C1 C2 H2A . . 120.3 ?
    C2 C3 C4 . . 119.9(2) ?
    C2 C3 H3A . . 120.0 ?
    C4 C3 H3A . . 120.0 ?
    C12 C4 C3 . . 116.7(2) ?
    C12 C4 C5 . . 119.6(2) ?
    C3 C4 C5 . . 123.6(2) ?
    C6 C5 C4 . . 120.7(2) ?
    C6 C5 H5A . . 119.6 ?
    C4 C5 H5A . . 119.6 ?
    C5 C6 C7 . . 121.3(2) ?
    C5 C6 H6A . . 119.3 ?
    C7 C6 H6A . . 119.3 ?
    C11 C7 C8 . . 117.3(2) ?
    C11 C7 C6 . . 119.1(2) ?
    C8 C7 C6 . . 123.6(2) ?
    C9 C8 C7 . . 119.3(2) ?
    C9 C8 H8A . . 120.3 ?
    C7 C8 H8A . . 120.3 ?
    C8 C9 C10 . . 119.6(2) ?
    C8 C9 H9A . . 120.2 ?
    C10 C9 H9A . . 120.2 ?
    N2 C10 C9 . . 123.0(2) ?
    N2 C10 H10A . . 118.5 ?
    C9 C10 H10A . . 118.5 ?
    N2 C11 C7 . . 123.3(2) ?
    N2 C11 C12 . . 116.9(2) ?
    C7 C11 C12 . . 119.7(2) ?
    N1 C12 C4 . . 123.4(2) ?
    N1 C12 C11 . . 117.2(2) ?
    C4 C12 C11 . . 119.4(2) ?
    O3 C13 C13 . 2 129.8(4) ?
    O3 C13 C14 . . 121.4(5) ?
    C13 C13 C14 2 . 108.6(4) ?
    O3 C13 H13 . . 91.5 ?
    C13 C13 H13 2 . 91.5 ?
    C14 C13 H13 . . 91.5 ?
    C13 C14 H14A . . 109.5 ?
    C13 C14 H14B . . 109.5 ?
    H14A C14 H14B . . 109.5 ?
    C13 C14 H14C . . 109.5 ?
    H14A C14 H14C . . 109.5 ?
    H14B C14 H14C . . 109.5 ?
loop_
    _geom_torsion_atom_site_label_1
    _geom_torsion_atom_site_label_2
    _geom_torsion_atom_site_label_3
    _geom_torsion_atom_site_label_4
    _geom_torsion_site_symmetry_1
    _geom_torsion_site_symmetry_2
    _geom_torsion_site_symmetry_3
    _geom_torsion_site_symmetry_4
    _geom_torsion
    _geom_torsion_publ_flag
    O2 S1 O1 Ni1 2 . . . 118.81(10) ?
    O2 S1 O1 Ni1 . . . . -118.40(9) ?
    O1 S1 O1 Ni1 2 . . . 0.0 ?
    N1 Ni1 O1 S1 . . . . -90.25(8) ?
    N1 Ni1 O1 S1 2 . . . 95.34(8) ?
    N2 Ni1 O1 S1 . . . . -170.90(8) ?
    N2 Ni1 O1 S1 2 . . . 30.8(3) ?
    O1 Ni1 O1 S1 2 . . . 0.0 ?
    N2 Ni1 N1 C1 . . . . 178.4(2) ?
    N2 Ni1 N1 C1 2 . . . -81.9(2) ?
    O1 Ni1 N1 C1 2 . . . 14.7(2) ?
    O1 Ni1 N1 C1 . . . . 82.8(2) ?
    N2 Ni1 N1 C12 . . . . -4.41(15) ?
    N2 Ni1 N1 C12 2 . . . 95.30(16) ?
    O1 Ni1 N1 C12 2 . . . -168.06(15) ?
    O1 Ni1 N1 C12 . . . . -99.98(15) ?
    N1 Ni1 N2 C10 . . . . -173.8(2) ?
    N1 Ni1 N2 C10 2 . . . 13.9(2) ?
    N2 Ni1 N2 C10 2 . . . 94.4(2) ?
    O1 Ni1 N2 C10 2 . . . -107.5(3) ?
    O1 Ni1 N2 C10 . . . . -78.9(2) ?
    N1 Ni1 N2 C11 . . . . 3.16(15) ?
    N1 Ni1 N2 C11 2 . . . -169.16(16) ?
    N2 Ni1 N2 C11 2 . . . -88.62(15) ?
    O1 Ni1 N2 C11 2 . . . 69.5(3) ?
    O1 Ni1 N2 C11 . . . . 98.00(15) ?
    C12 N1 C1 C2 . . . . -0.4(4) ?
    Ni1 N1 C1 C2 . . . . 176.71(19) ?
    N1 C1 C2 C3 . . . . 0.4(4) ?
    C1 C2 C3 C4 . . . . -0.3(4) ?
    C2 C3 C4 C12 . . . . 0.2(4) ?
    C2 C3 C4 C5 . . . . 178.0(3) ?
    C12 C4 C5 C6 . . . . 2.1(4) ?
    C3 C4 C5 C6 . . . . -175.7(3) ?
    C4 C5 C6 C7 . . . . -1.2(4) ?
    C5 C6 C7 C11 . . . . -1.4(4) ?
    C5 C6 C7 C8 . . . . 177.5(3) ?
    C11 C7 C8 C9 . . . . -0.6(4) ?
    C6 C7 C8 C9 . . . . -179.4(2) ?
    C7 C8 C9 C10 . . . . -0.6(4) ?
    C11 N2 C10 C9 . . . . 0.9(4) ?
    Ni1 N2 C10 C9 . . . . 177.70(19) ?
    C8 C9 C10 N2 . . . . 0.5(4) ?
    C10 N2 C11 C7 . . . . -2.2(3) ?
    Ni1 N2 C11 C7 . . . . -179.53(18) ?
    C10 N2 C11 C12 . . . . 175.8(2) ?
    Ni1 N2 C11 C12 . . . . -1.5(2) ?
    C8 C7 C11 N2 . . . . 2.1(3) ?
    C6 C7 C11 N2 . . . . -179.0(2) ?
    C8 C7 C11 C12 . . . . -175.9(2) ?
    C6 C7 C11 C12 . . . . 3.0(3) ?
    C1 N1 C12 C4 . . . . 0.3(3) ?
    Ni1 N1 C12 C4 . . . . -177.28(18) ?
    C1 N1 C12 C11 . . . . -177.4(2) ?
    Ni1 N1 C12 C11 . . . . 5.0(2) ?
    C3 C4 C12 N1 . . . . -0.2(4) ?
    C5 C4 C12 N1 . . . . -178.1(2) ?
    C3 C4 C12 C11 . . . . 177.5(2) ?
    C5 C4 C12 C11 . . . . -0.4(4) ?
    N2 C11 C12 N1 . . . . -2.4(3) ?
    C7 C11 C12 N1 . . . . 175.7(2) ?
    N2 C11 C12 C4 . . . . 179.8(2) ?
    C7 C11 C12 C4 . . . . -2.1(3) ?
loop_
    _geom_hbond_atom_site_label_D
    _geom_hbond_atom_site_label_H
    _geom_hbond_atom_site_label_A
    _geom_hbond_site_symmetry_A
    _geom_hbond_distance_DH
    _geom_hbond_distance_HA
    _geom_hbond_distance_DA
    _geom_hbond_angle_DHA
    O3 H3B O2 . 0.82 1.97 2.705(6) 148.4
    O3' H3'A O2 . 0.82 2.00 2.767(8) 154.8
_iucr_refine_instructions_details
;
TITL    KL in C2/c
CELL 0.71073  18.0277  13.0448  12.8070  90.000 121.738  90.000
ZERR   4    0.0010   0.0005   0.0005   0.000   0.005   0.000
LATT 7
SYMM -X,Y, 0.50000-Z
SFAC C  H  N  O  S  Ni
UNIT 108 96 16 24 4 4
MERG 2
L.S. 10
FMAP 2
PLAN 5
SIZE 0.15  0.25 0.30
EXYZ C13 C13'
EADP C13 C13'
FREE Ni1  S1
EQIV $1  -X, Y, 0.5-Z
FREE O3 C13'
FREE O3'  C13
FREE O3_$1   C13'_$1
FREE O3'_$1   C13_$1
FREE C13_$1 C13'
FREE C13'_$1 C13
FREE C13'  C14
FREE  H13A C14
FREE  H13B C14
FREE C13' H13
FREE C13'_$1 H13_$1
FREE C13 H13A
FREE C13 H13B
FREE H13B_$1 C14_$1
FREE H13A_$1 C14_$1
FREE C13'_$1 C14_$1
FREE H14C  H13B
DFIX  1.41 0.01 C13 O3    C13' O3'
SADI  0.001 C13 O3 C13' O3'
DFIX  1.41 0.01 C13_$1 O3_$1    C13'_$1 O3'_$1
SADI  0.001 C13_$1 O3_$1    C13'_$1 O3'_$1
DFIX 1.51 0.01 C13 C13_$1
DFIX 1.51 0.01 C13' C13'_$1
SADI  0.001 C13 C13_$1
SADI  0.001 C13' C13'_$1
DFIX 1.53 0.02 C13 C14 C13_$1 C14_$1
SADI 0.002 C13 C14 C13_$1 C14_$1
DFIX 1.53 0.02 C13' C14 C13'_$1 C14_$1
SADI 0.002 C13' C14 C13'_$1 C14_$1
ACTA
HTAB
CONF
BOND
BOND $H
ISOR 0.01 O3 O3'
HTAB O3 O2
HTAB O3' O2
WGHT    0.034300    4.789900
FVAR       0.25129
NI1   6    0.000000    0.181202    0.250000    10.50000    0.02051    0.02048 =
         0.02539    0.00000    0.01365    0.00000
S1    5    0.000000   -0.023262    0.250000    10.50000    0.01673    0.02049 =
         0.02539    0.00000    0.01061    0.00000
O1    4    0.059058    0.047229    0.352530    11.00000    0.02219    0.02595 =
         0.02464   -0.00057    0.00595    0.00052
O2    4   -0.050479   -0.086885    0.284192    11.00000    0.03354    0.03455 =
         0.04754    0.00480    0.02582   -0.00610
PART   2
O3    4   -0.054297   -0.291789    0.313713    10.50000    0.10722    0.03430 =
         0.08160   -0.00858    0.07882   -0.01032
AFIX  83
H3B   2   -0.044034   -0.237895    0.290734    10.50000   -1.50000
AFIX   0
PART   1
O3'   4   -0.082983   -0.295461    0.253622    10.50000    0.10649    0.05404 =
         0.12019   -0.04045    0.08205   -0.04005
AFIX  83
H3'A  2   -0.058047   -0.239915    0.269360    10.50000   -1.50000
AFIX   0
PART   0
N1    3    0.080570    0.195059    0.180132    11.00000    0.02337    0.02308 =
         0.02542   -0.00281    0.01365   -0.00107
N2    3    0.092006    0.283623    0.376492    11.00000    0.02647    0.02277 =
         0.02826   -0.00086    0.01717    0.00047
C1    1    0.074744    0.148500    0.083623    11.00000    0.02896    0.03012 =
         0.02672   -0.00623    0.01430   -0.00324
AFIX  43
H1A   2    0.030998    0.100116    0.041145    11.00000   -1.20000
AFIX   0
C2    1    0.131876    0.169590    0.043753    11.00000    0.03836    0.04597 =
         0.02880   -0.00840    0.02158   -0.00278
AFIX  43
H2A   2    0.125766    0.135965   -0.024385    11.00000   -1.20000
AFIX   0
C3    1    0.196738    0.239934    0.105582    11.00000    0.03332    0.05539 =
         0.03232   -0.00292    0.02348   -0.00707
AFIX  43
H3A   2    0.235239    0.254225    0.079899    11.00000   -1.20000
AFIX   0
C4    1    0.205281    0.290786    0.208190    11.00000    0.02514    0.03569 =
         0.02589    0.00109    0.01424   -0.00365
C5    1    0.272829    0.363123    0.280491    11.00000    0.02752    0.04822 =
         0.03493    0.00072    0.01816   -0.01146
AFIX  43
H5A   2    0.311694    0.381947    0.256918    11.00000   -1.20000
AFIX   0
C6    1    0.280814    0.404387    0.382562    11.00000    0.02601    0.03878 =
         0.03182   -0.00313    0.01140   -0.01219
AFIX  43
H6A   2    0.325868    0.450338    0.429094    11.00000   -1.20000
AFIX   0
C7    1    0.221418    0.378886    0.420587    11.00000    0.02603    0.02645 =
         0.02648    0.00099    0.01092   -0.00140
C8    1    0.228774    0.416611    0.528646    11.00000    0.03343    0.02927 =
         0.02945   -0.00682    0.01171   -0.00513
AFIX  43
H8A   2    0.273768    0.461160    0.579645    11.00000   -1.20000
AFIX   0
C9    1    0.169227    0.387147    0.557774    11.00000    0.04625    0.03575 =
         0.03098   -0.01007    0.02303   -0.00271
AFIX  43
H9A   2    0.173631    0.410985    0.629270    11.00000   -1.20000
AFIX   0
C10   1    0.101426    0.320783    0.479349    11.00000    0.03743    0.03148 =
         0.03381   -0.00503    0.02387   -0.00167
AFIX  43
H10A  2    0.061132    0.301856    0.500253    11.00000   -1.20000
AFIX   0
C11   1    0.152459    0.311251    0.348643    11.00000    0.02178    0.01956 =
         0.02359    0.00172    0.01156    0.00075
C12   1    0.145023    0.264986    0.241528    11.00000    0.01970    0.02282 =
         0.02400    0.00197    0.01124    0.00110
PART   2
C13   1   -0.025115   -0.371307    0.277550    10.50000    0.22694    0.04333 =
         0.24245   -0.01120    0.20096   -0.01959
AFIX  13
H13   2   -0.079569   -0.373538    0.197221    10.50000   -1.20000
AFIX   0
PART   1
C13'  1   -0.025115   -0.371307    0.277550    10.50000    0.22694    0.04333 =
         0.24245   -0.01120    0.20096   -0.01959
AFIX  23
H13A  2   -0.057111   -0.435433    0.255601    10.50000   -1.20000
H13B  2    0.015318   -0.372681    0.365726    10.50000   -1.20000
AFIX   0
PART   0
C14   1   -0.036458   -0.475981    0.303158    10.50000    0.10709    0.03956 =
         0.15466    0.00104    0.09348    0.00044
AFIX  33
H14A  2   -0.073201   -0.477416    0.336629    10.50000   -1.50000
H14B  2    0.019338   -0.504996    0.361317    10.50000   -1.50000
H14C  2   -0.063053   -0.515132    0.228557    10.50000   -1.50000
HKLF 4
REM     KL in C2/c
REM R1 =  0.0342 for   2311 Fo > 4sig(Fo)  and  0.0404 for all   2602 data
REM    191 parameters refined using     26 restraints
END
WGHT      0.0340      3.8626
REM Highest difference peak  0.323,  deepest hole -0.419,  1-sigma level  0.061
Q1    1   0.1495  0.2846  0.2990  11.00000  0.05    0.32
Q2    1   0.0106 -0.3648  0.3031  11.00000  0.05    0.32
Q3    1  -0.1096 -0.2931  0.1766  11.00000  0.05    0.28
Q4    1  -0.0379 -0.3922  0.2226  11.00000  0.05    0.26
Q5    1  -0.0414 -0.0789  0.2435  11.00000  0.05    0.25
;
