# Supplementary material for: Bis(1,10-phenanthroline-κ2 N,N′)(sulfato-κ2 O,O′)nickel(II) propane-1,2-diol monosolvate
Source: Acta Crystallogr Sect E Struct Rep Online. 2013 Aug 21;69(Pt 9):m506–7. doi: 10.1107/S1600536813023027 (PMC3884478; doi:10.1107/S1600536813023027)
Supplement: Supplementary file 2 [file e-69-0m506-Isup2.hkl]

# 
# h,k,l, Fc-squared, Fo-squared, sigma(Fo-squared) and status flag 
# 
data_I
_shelx_title '    KL in C2/c' 
_shelx_refln_list_code          4 
_shelx_F_calc_maximum      343.02 
_exptl_crystal_F_000      1224.00 
_reflns_d_resolution_high  0.8003 
 
loop_ 
 _symmetry_equiv_pos_as_xyz 
 'x, y, z' 
 '-x, y, -z+1/2' 
 'x+1/2, y+1/2, z' 
 '-x+1/2, y+1/2, -z+1/2' 
 '-x, -y, -z' 
 'x, -y, z-1/2' 
 '-x+1/2, -y+1/2, -z' 
 'x+1/2, -y+1/2, z-1/2' 
 
_cell_length_a    18.0277 
_cell_length_b    13.0448 
_cell_length_c    12.8070 
_cell_angle_alpha  90.000 
_cell_angle_beta  121.738 
_cell_angle_gamma  90.000 
 
_shelx_F_squared_multiplier     1.000 
 
loop_ 
 _refln_index_h 
 _refln_index_k 
 _refln_index_l 
 _refln_F_squared_calc 
 _refln_F_squared_meas 
 _refln_F_squared_sigma 
 _refln_observed_status 
   4   0   0    20243.19    19569.26    246.52 o 
   6   0   0       80.03      121.03     12.27 o 
   8   0   0      226.45      248.74     36.26 o 
  10   0   0     4498.23     4801.99    178.95 o 
  12   0   0     4318.19     4296.82    183.54 o 
  14   0   0    13996.31    13822.88    400.18 o 
  16   0   0      609.29      669.08     84.41 o 
  18   0   0     2756.12     3397.96    205.87 o 
   3   1   0    20816.90    22611.94    415.38 o 
   5   1   0     1559.83     1339.25     64.43 o 
   7   1   0       71.31       29.50      6.89 o 
   9   1   0      484.02      409.73     20.98 o 
  11   1   0      403.04      392.71     22.71 o 
  13   1   0     1663.60     1561.62     72.23 o 
  15   1   0     3922.31     4095.55    143.89 o 
  17   1   0     1899.99     1806.07    224.64 o 
  19   1   0      596.18      736.80     72.69 o 
   0   2   0    48616.77    42768.64    734.00 o 
   2   2   0      527.41      508.50     30.25 o 
   4   2   0    16736.59    17394.57    348.24 o 
   6   2   0       16.35       17.65     11.09 o 
   8   2   0      401.10      353.66     13.52 o 
  10   2   0     3692.29     3837.99     75.74 o 
  12   2   0      734.12      754.54     33.14 o 
  14   2   0      595.11      544.40     35.14 o 
  16   2   0      315.60      282.14     41.54 o 
  18   2   0     1119.69      995.68     77.38 o 
   1   3   0      479.94      665.19     19.30 o 
   3   3   0     5694.20     5630.22    147.12 o 
   5   3   0      924.99      985.48     59.54 o 
   7   3   0     1474.24     1506.33     83.93 o 
   9   3   0     2537.47     2573.69    115.84 o 
  11   3   0      420.56      410.82     12.80 o 
  13   3   0      643.45      609.26     31.44 o 
  15   3   0      887.84      809.04     53.03 o 
  17   3   0      261.26      348.16     45.97 o 
   0   4   0     2210.64     2511.60     52.18 o 
   2   4   0     5335.43     5191.73     72.64 o 
   4   4   0     2546.80     3215.95     80.73 o 
   6   4   0      815.35      829.65     60.49 o 
   8   4   0        4.99       20.43     18.69 o 
  10   4   0      907.87      923.11     37.78 o 
  12   4   0      299.07      260.04     16.97 o 
  14   4   0       79.52       60.45     13.00 o 
  16   4   0      462.86      403.78     39.49 o 
  18   4   0      350.01      417.33     82.74 o 
   1   5   0      214.95      176.99     10.65 o 
   3   5   0     8700.67     9074.32    114.46 o 
   5   5   0    13487.96    13825.44    230.12 o 
   7   5   0    10747.29    10261.23    197.52 o 
   9   5   0     5875.83     5746.59    121.91 o 
  11   5   0     5302.45     5375.07    107.78 o 
  13   5   0     3585.35     3650.42     57.07 o 
  15   5   0     2041.53     2304.16    156.62 o 
  17   5   0     2666.80     2908.78    188.93 o 
   0   6   0     2238.19     2010.84     69.96 o 
   2   6   0    19785.79    19621.88    189.44 o 
   4   6   0      447.30      350.43     20.37 o 
   6   6   0     4338.56     4060.01     91.52 o 
   8   6   0     8121.15     8262.27    129.20 o 
  10   6   0     5293.11     5208.19    207.14 o 
  12   6   0     5091.21     5185.63    196.21 o 
  14   6   0     1804.33     1824.86     86.33 o 
  16   6   0     1362.00     1452.47    194.31 o 
   1   7   0      455.33      555.82     18.51 o 
   3   7   0     2632.45     2962.78     48.81 o 
   5   7   0      231.10      234.09     16.78 o 
   7   7   0       46.98       62.52     12.61 o 
   9   7   0     1371.03     1496.04    104.99 o 
  11   7   0      139.06      170.87     44.02 o 
  13   7   0      703.62      685.59     41.03 o 
  15   7   0        3.21       -7.28     21.14 o 
  17   7   0      136.27      193.20     54.79 o 
   0   8   0     5846.84     6439.73    105.53 o 
   2   8   0     9896.71    10611.27    111.18 o 
   4   8   0       15.42       15.27      8.42 o 
   6   8   0       10.95       14.90      7.89 o 
   8   8   0      371.30      390.84     56.85 o 
  10   8   0      462.08      432.64     63.19 o 
  12   8   0     1180.12     1175.52    107.37 o 
  14   8   0      589.58      581.73     53.18 o 
  16   8   0      475.16      454.18     79.34 o 
   1   9   0     8934.07     8893.84    103.44 o 
   3   9   0      261.40      150.78     12.94 o 
   5   9   0      265.00      309.93     28.01 o 
   7   9   0      131.00      124.06     23.85 o 
   9   9   0       90.82       98.34     33.26 o 
  11   9   0      162.40      143.00     42.60 o 
  13   9   0      985.56      806.91     71.03 o 
  15   9   0      517.57      496.29     79.89 o 
   0  10   0     3908.78     3881.94    129.93 o 
   2  10   0      230.44      170.90     16.57 o 
   4  10   0      458.87      420.83     33.11 o 
   6  10   0      131.38      122.47     26.34 o 
   8  10   0      205.78      251.51     34.60 o 
  10  10   0      757.81      645.48     81.40 o 
  12  10   0      378.96      310.86     61.60 o 
  14  10   0       71.10       58.78     25.53 o 
   1  11   0     3008.47     2999.98     79.30 o 
   3  11   0     2596.35     2589.58     74.33 o 
   5  11   0     1466.79     1613.63     84.13 o 
   7  11   0     1854.34     1939.10     95.28 o 
   9  11   0     1606.55     1770.62    130.41 o 
  11  11   0      713.37      802.31    127.48 o 
  13  11   0      388.78      401.13     74.90 o 
   0  12   0      144.38      152.06     28.09 o 
   2  12   0        4.68       -0.38     12.28 o 
   4  12   0       75.16       69.99     17.23 o 
   6  12   0      670.02      569.61     65.72 o 
   8  12   0      983.92      871.46     67.53 o 
  10  12   0        2.03       10.90     19.86 o 
  12  12   0        4.47        9.21     35.16 o 
   1  13   0      395.48      360.05     30.31 o 
   3  13   0     1265.29     1231.36     55.78 o 
   5  13   0       93.50       87.56     25.18 o 
   7  13   0      471.86      508.10     55.22 o 
   9  13   0      661.99      618.87     61.24 o 
  11  13   0      456.21      518.38     59.48 o 
   0  14   0     1689.64     1782.23     97.07 o 
   2  14   0     1047.75     1008.16     52.48 o 
   4  14   0      676.50      740.64     53.43 o 
   6  14   0     3130.69     3052.38    215.37 o 
   8  14   0     1341.85     1341.42    180.29 o 
   1  15   0      352.34      360.15     34.00 o 
   3  15   0      225.89      259.00     33.25 o 
   5  15   0      809.37      775.39    112.83 o 
   7  15   0       37.16       81.78     27.88 o 
   0  16   0      115.16       78.96     29.85 o 
   2  16   0       20.86        7.49     17.55 o 
 -19   1   1      732.10      645.98     63.60 o 
 -17   1   1     2443.71     2676.00    119.69 o 
 -15   1   1     4251.63     4561.28    147.58 o 
 -13   1   1     6431.55     6626.16    118.88 o 
 -11   1   1     4768.45     4545.11     87.62 o 
  -9   1   1     5145.14     5057.72    142.39 o 
  -7   1   1     3613.17     3664.26     65.83 o 
  -5   1   1     3986.07     4198.30     52.65 o 
  -3   1   1     4300.08     4465.16    103.89 o 
   1   1   1     3565.48     3564.87     80.61 o 
   3   1   1     1790.52     1842.71     44.02 o 
   5   1   1       53.41       55.56      6.17 o 
   7   1   1     6083.72     6127.33    145.98 o 
   9   1   1     2480.00     2248.10     56.96 o 
  11   1   1     4676.65     4642.42     95.54 o 
  13   1   1     1359.96     1367.95     76.70 o 
  15   1   1     1620.92     1678.26     97.95 o 
  17   1   1      529.78      461.23     54.14 o 
 -18   2   1       11.33      -24.13     24.13 o 
 -16   2   1     1829.74     2018.75     74.18 o 
 -14   2   1       37.56       27.75     10.67 o 
 -12   2   1     4858.77     4762.82     94.53 o 
 -10   2   1     2140.85     2138.48     71.82 o 
  -8   2   1     2174.47     2198.49     39.83 o 
  -6   2   1     5878.30     6451.78     90.45 o 
  -4   2   1      511.52      623.94     36.90 o 
  -2   2   1     2561.57     2959.77     47.63 o 
   0   2   1     1992.83     2013.08     33.78 o 
   2   2   1   117659.90   106798.71   1792.33 o 
   4   2   1      120.69       44.18     18.37 o 
   6   2   1      233.43      171.20     14.37 o 
   8   2   1       14.11        7.64      3.66 o 
  10   2   1     1168.28     1124.29     35.28 o 
  12   2   1     2491.51     2332.76     67.58 o 
  14   2   1     1620.05     1657.98     62.43 o 
  16   2   1     1617.22     1677.41     95.99 o 
  18   2   1       24.63       89.12     28.05 o 
 -19   3   1        2.53      -20.75     25.37 o 
 -17   3   1       32.58        7.22     13.83 o 
 -15   3   1      196.15      211.92     21.61 o 
 -13   3   1     3302.01     3310.65     80.53 o 
 -11   3   1      121.28       95.70      9.45 o 
  -9   3   1     2118.57     1958.75     41.44 o 
  -7   3   1       69.72      112.58     16.45 o 
  -5   3   1     3200.83     3315.77    109.27 o 
  -3   3   1     5875.70     5753.87    103.05 o 
  -1   3   1      162.52      161.49      8.47 o 
   1   3   1    84999.35    81498.62    800.22 o 
   3   3   1    17753.01    18356.14    375.32 o 
   5   3   1    16353.96    17258.85    375.95 o 
   7   3   1     2151.77     2120.42     59.36 o 
   9   3   1     1171.11      995.09     26.68 o 
  11   3   1      172.13      157.45     15.20 o 
  13   3   1       22.36        4.68     13.40 o 
  15   3   1      229.34      179.02     34.23 o 
  17   3   1      172.96      148.95     34.45 o 
 -18   4   1     1445.89     1505.15    142.29 o 
 -16   4   1     1922.05     1920.22    105.79 o 
 -14   4   1     2718.28     2637.85     71.43 o 
 -12   4   1     5742.96     5525.50     84.61 o 
 -10   4   1     9415.62     9724.61    113.75 o 
  -8   4   1     6639.40     6861.32    208.40 o 
  -6   4   1     4559.88     4456.13    144.11 o 
  -4   4   1     1007.26      911.78     38.90 o 
  -2   4   1     1984.87     1953.18     39.04 o 
   0   4   1    12864.84    12427.67    127.50 o 
   2   4   1    88673.13    86665.60   1279.56 o 
   4   4   1    35398.97    38358.89    509.80 o 
   6   4   1     1175.84     1133.39     75.22 o 
   8   4   1     2301.69     2343.91    121.15 o 
  10   4   1     2423.64     2485.52     56.44 o 
  12   4   1     2544.80     2551.32     70.46 o 
  14   4   1     1434.62     1513.69     72.39 o 
  16   4   1     2715.18     2868.31    130.39 o 
 -17   5   1      343.03      377.50     41.91 o 
 -15   5   1      742.79      731.65     54.75 o 
 -13   5   1     2614.60     2589.43     56.98 o 
 -11   5   1     6596.39     6490.76    115.59 o 
  -9   5   1     2061.70     2308.93     68.51 o 
  -7   5   1     6152.84     5982.36    167.70 o 
  -5   5   1        6.70       48.68     12.33 o 
  -3   5   1      640.10      487.88     17.32 o 
  -1   5   1     1925.53     1827.34     30.93 o 
   1   5   1     2872.18     2736.39     42.40 o 
   3   5   1    24842.42    25850.43    299.82 o 
   5   5   1     5151.59     4451.77    110.65 o 
   7   5   1     3231.18     3294.20    101.05 o 
   9   5   1     2469.03     2838.94    144.27 o 
  11   5   1      777.89      810.95     40.45 o 
  13   5   1      399.97      418.77     40.08 o 
  15   5   1      450.01      386.70     44.18 o 
  17   5   1     1143.12     1209.85    143.71 o 
 -18   6   1      752.89      789.09    110.30 o 
 -16   6   1       23.65        1.62     36.66 o 
 -14   6   1        3.17      -11.89     11.89 o 
 -12   6   1      440.65      420.15     28.16 o 
 -10   6   1      103.87      104.84     30.41 o 
  -8   6   1       35.31       44.19     19.74 o 
  -6   6   1      762.09      887.77     38.19 o 
  -4   6   1      570.95      591.04     20.97 o 
  -2   6   1      626.70      712.68     26.74 o 
   0   6   1     2096.53     2191.42     37.15 o 
   2   6   1     1544.34     1658.75     35.43 o 
   4   6   1     4306.78     4771.88     96.14 o 
   6   6   1     5851.52     6797.98    126.44 o 
   8   6   1      887.34      971.76     57.22 o 
  10   6   1       15.63       30.41     26.92 o 
  12   6   1      144.25       97.78     16.70 o 
  14   6   1      194.82      182.76     29.96 o 
  16   6   1      252.54      230.42     53.68 o 
 -17   7   1      497.98      537.61     54.25 o 
 -15   7   1        8.62        2.28     17.61 o 
 -13   7   1     1370.32     1355.87     53.80 o 
 -11   7   1      330.98      370.72     56.22 o 
  -9   7   1       19.60       19.00     20.11 o 
  -7   7   1      272.01      349.25     23.75 o 
  -5   7   1     1117.94     1015.26     35.82 o 
  -3   7   1     7385.73     7505.17    110.05 o 
  -1   7   1     5372.05     5191.73     65.65 o 
   1   7   1    13850.41    14196.08    139.94 o 
   3   7   1      177.22      179.50     16.33 o 
   5   7   1      721.13      801.07     40.07 o 
   7   7   1       26.59       18.36     10.70 o 
   9   7   1      197.86      153.93     37.69 o 
  11   7   1      189.63      130.81     37.85 o 
  13   7   1      370.23      409.51     65.88 o 
  15   7   1      503.96      424.51     56.77 o 
 -16   8   1      299.23      278.54     40.32 o 
 -14   8   1      223.28      177.61     52.42 o 
 -12   8   1      622.69      623.60     51.90 o 
 -10   8   1     1163.19     1237.44     98.50 o 
  -8   8   1      936.56      921.82     79.66 o 
  -6   8   1        2.06       -7.66      7.66 o 
  -4   8   1       88.60      107.34     10.66 o 
  -2   8   1      386.54      422.92     18.83 o 
   0   8   1     3075.53     3454.82     54.87 o 
   2   8   1       22.89       13.82      6.62 o 
   4   8   1       28.64       39.30      9.63 o 
   6   8   1      890.99      957.56     47.48 o 
   8   8   1      400.96      404.93     59.07 o 
  10   8   1      164.25      181.96     46.08 o 
  12   8   1      500.44      396.70     67.46 o 
  14   8   1       18.17        9.37     15.27 o 
 -15   9   1     1027.36     1206.61     90.74 o 
 -13   9   1     2806.53     2851.73    127.32 o 
 -11   9   1     4247.47     4302.36    204.92 o 
  -9   9   1     5112.08     5513.82    223.13 o 
  -7   9   1     4224.51     4331.57    128.41 o 
  -5   9   1     4933.78     4817.39     84.91 o 
  -3   9   1     3661.02     3591.68     60.46 o 
  -1   9   1     8257.75     8102.89     90.02 o 
   1   9   1      925.21      938.99     43.49 o 
   3   9   1     2640.35     2592.60     60.17 o 
   5   9   1     3600.10     3664.81     98.48 o 
   7   9   1     5344.47     5720.84    162.20 o 
   9   9   1     4494.81     4567.14    216.00 o 
  11   9   1     3861.38     3968.38    209.67 o 
  13   9   1     1764.08     1769.37     94.95 o 
  15   9   1      352.22      559.02     89.00 o 
 -14  10   1     3032.62     3107.89    131.57 o 
 -12  10   1     3088.91     3235.64    186.39 o 
 -10  10   1     3385.41     3449.87    126.41 o 
  -8  10   1     5576.28     5623.00    231.84 o 
  -6  10   1     5409.56     5164.88    120.57 o 
  -4  10   1     3458.17     3304.03    119.68 o 
  -2  10   1     1061.56     1062.75     35.66 o 
   0  10   1     4708.12     4902.47     74.21 o 
   2  10   1     1984.64     2176.70     56.91 o 
   4  10   1     3737.79     3708.21    102.49 o 
   6  10   1     1153.59     1268.48     74.17 o 
   8  10   1     5081.79     4829.89    156.36 o 
  10  10   1     4687.85     4596.75    230.10 o 
  12  10   1     1608.77     1668.18    142.37 o 
  14  10   1     1898.04     1948.20    105.19 o 
 -13  11   1      176.24      120.67     43.23 o 
 -11  11   1      292.96      285.48     40.85 o 
  -9  11   1      143.60      151.27     30.56 o 
  -7  11   1     1026.46      994.75     65.28 o 
  -5  11   1     1142.01     1172.81     56.45 o 
  -3  11   1      723.53      664.20     36.97 o 
  -1  11   1       56.10       29.82     13.38 o 
   1  11   1     3271.11     3171.15     76.76 o 
   3  11   1     1423.34     1418.18     76.18 o 
   5  11   1      313.36      240.99     34.81 o 
   7  11   1     1690.32     1620.10     91.14 o 
   9  11   1       56.76       46.83     32.62 o 
  11  11   1      134.50      129.45     34.49 o 
  13  11   1       92.28       92.17     38.17 o 
 -12  12   1      346.30      265.09     40.46 o 
 -10  12   1      174.56      231.66     62.16 o 
  -8  12   1       37.13       -6.16     18.83 o 
  -6  12   1      249.78      244.53     28.32 o 
  -4  12   1      138.04      120.79     17.83 o 
  -2  12   1       21.52       31.72     12.31 o 
   0  12   1      388.51      420.10     40.48 o 
   2  12   1      816.07      817.19     43.33 o 
   4  12   1       22.02       74.62     23.10 o 
   6  12   1        9.24        7.09     17.31 o 
   8  12   1      765.34      718.87    133.58 o 
  10  12   1      128.14       44.13     23.29 o 
  12  12   1      139.29       89.40     36.66 o 
 -11  13   1       47.14       -2.93     18.45 o 
  -9  13   1       61.12       73.39     25.86 o 
  -7  13   1      761.07      899.85     69.52 o 
  -5  13   1      106.06      177.64     25.81 o 
  -3  13   1        4.76       -3.20     11.39 o 
  -1  13   1       13.26       22.44     14.35 o 
   1  13   1        6.76       -1.08     14.04 o 
   3  13   1      139.53      105.67     22.51 o 
   5  13   1       46.90       37.41     24.07 o 
   7  13   1      924.85      817.05     70.26 o 
   9  13   1       70.52      112.87     76.17 o 
 -10  14   1       43.79       86.13     37.77 o 
  -8  14   1       39.60       41.73     23.02 o 
  -6  14   1      111.16      103.88     73.72 o 
  -4  14   1      564.40      567.55     39.45 o 
  -2  14   1     2196.67     2156.28     75.95 o 
   0  14   1     1957.76     1929.92     71.85 o 
   2  14   1     2305.46     2424.95     81.80 o 
   4  14   1       86.58      150.52     32.94 o 
   6  14   1       79.43       53.89     24.62 o 
   8  14   1       59.24       20.87     23.75 o 
  -7  15   1     1359.25     1357.18     93.03 o 
  -5  15   1     1081.53     1140.74     66.83 o 
  -3  15   1     2199.35     2225.41     80.78 o 
  -1  15   1     3510.11     3390.87    113.76 o 
   1  15   1     2162.93     2242.19     80.98 o 
   3  15   1      948.97     1066.77     83.57 o 
   5  15   1     1669.08     1713.20    109.17 o 
  -4  16   1     1855.82     1864.99    133.62 o 
  -2  16   1      354.53      337.15     33.13 o 
   0  16   1      537.65      526.14     40.77 o 
   2  16   1      391.45      353.69     59.52 o 
 -20   0   2     4328.21     4790.11    249.89 o 
 -18   0   2      770.30      775.50     93.59 o 
 -16   0   2     1908.35     2077.70    137.62 o 
 -14   0   2    11804.05    12248.30    353.15 o 
 -12   0   2     4732.67     4755.91    157.57 o 
 -10   0   2     2188.61     2075.21     49.78 o 
  -8   0   2     3358.62     3235.06     55.32 o 
  -6   0   2      430.28      395.34     22.42 o 
  -4   0   2    73983.67    73348.05   1241.55 o 
  -2   0   2    53463.41    43755.10   1080.82 o 
   0   0   2    76244.55    67953.31   1125.32 o 
   2   0   2    96538.27    89007.45   1500.47 o 
   4   0   2    12075.90    11459.52    171.51 o 
   6   0   2    26392.48    26422.54    349.65 o 
   8   0   2      966.42      937.02     71.74 o 
  10   0   2     2752.90     2609.48    136.98 o 
  12   0   2     3313.54     3344.75    171.03 o 
  14   0   2     4065.65     4270.21    211.10 o 
  16   0   2     3012.93     3370.88    200.64 o 
 -19   1   2     1323.51     1211.42     87.57 o 
 -17   1   2     3746.34     3647.67    137.62 o 
 -15   1   2       66.42       82.87     15.42 o 
 -13   1   2     3975.90     3905.90    103.37 o 
 -11   1   2      327.28      263.86     15.86 o 
  -9   1   2     5590.86     5527.88     81.53 o 
  -7   1   2     3149.09     2737.78     40.61 o 
  -5   1   2    11864.59    11503.71    136.51 o 
  -3   1   2     7703.00     8104.10    103.21 o 
  -1   1   2     2760.24     3107.96     46.80 o 
   1   1   2    23909.19    25638.05    325.32 o 
   3   1   2     2084.03     2095.75     50.86 o 
   5   1   2     7601.58     8077.06    216.32 o 
   7   1   2      238.01      387.17     15.36 o 
   9   1   2     2208.39     2093.77     53.34 o 
  11   1   2     1520.33     1489.42    150.05 o 
  13   1   2     1973.40     1958.90    149.97 o 
  15   1   2     1346.23     1378.35     86.30 o 
  17   1   2     1050.14     1166.59     85.83 o 
 -20   2   2       14.87       40.90     26.05 o 
 -18   2   2      531.36      555.50     56.85 o 
 -16   2   2      918.91      893.43     72.80 o 
 -14   2   2     5373.09     5317.93    118.40 o 
 -12   2   2     1447.79     1397.19     48.56 o 
 -10   2   2      978.97      977.28     48.07 o 
  -8   2   2      733.56      706.14     22.72 o 
  -6   2   2     2623.85     2827.06     53.13 o 
  -4   2   2       87.99      100.70      9.69 o 
  -2   2   2     7024.04     7219.51    137.25 o 
   0   2   2     5161.46     5863.67     99.02 o 
   2   2   2      593.14      601.28     38.09 o 
   4   2   2      771.82      702.08     30.06 o 
   6   2   2     5126.34     5555.18    122.73 o 
   8   2   2       42.50       24.21     23.91 o 
  10   2   2       29.63       41.27      9.94 o 
  12   2   2       14.65       -2.09      9.81 o 
  14   2   2       26.24       47.36     33.02 o 
  16   2   2        2.52      -22.70     22.70 o 
 -19   3   2       95.34       56.45     51.55 o 
 -17   3   2      569.58      484.54     45.79 o 
 -15   3   2     1764.94     1696.51     60.21 o 
 -13   3   2     1884.93     1901.89     60.91 o 
 -11   3   2     5365.46     5471.82    104.26 o 
  -9   3   2     7409.22     7536.04     99.83 o 
  -7   3   2     1619.33     1565.81     36.32 o 
  -5   3   2       15.24       39.73      7.24 o 
  -3   3   2     2901.60     3212.53     49.08 o 
  -1   3   2     8847.27     9329.38     79.16 o 
   1   3   2    14771.82    15704.69    327.02 o 
   3   3   2    14804.60    16031.12    441.99 o 
   5   3   2     6178.72     6761.92    126.89 o 
   7   3   2      180.78      223.58     13.15 o 
   9   3   2      856.22      848.75     37.83 o 
  11   3   2      169.25      177.51     22.11 o 
  13   3   2      118.94      144.63     36.34 o 
  15   3   2       66.18       64.57     38.09 o 
  17   3   2      205.86      192.67     42.60 o 
 -18   4   2       51.77       71.42     32.62 o 
 -16   4   2       33.93       52.50     15.19 o 
 -14   4   2     2309.71     2231.56     74.56 o 
 -12   4   2       33.36       33.47      8.34 o 
 -10   4   2       22.06       13.14     11.24 o 
  -8   4   2      395.83      385.86     19.84 o 
  -6   4   2      216.84      192.09     18.48 o 
  -4   4   2       27.51        3.85      5.87 o 
  -2   4   2     1946.35     1742.73     27.22 o 
   0   4   2     9954.20    10012.10    101.44 o 
   2   4   2     1828.88     2444.67     68.97 o 
   4   4   2     4827.81     5034.78    167.07 o 
   6   4   2      602.41      690.52     36.17 o 
   8   4   2      398.05      375.75     27.48 o 
  10   4   2      517.02      515.99     20.82 o 
  12   4   2      821.04      708.40     21.01 o 
  14   4   2      242.61      181.84     24.96 o 
  16   4   2       85.14      123.55     50.91 o 
 -19   5   2     1654.46     1630.24     90.04 o 
 -17   5   2      556.90      575.57     50.35 o 
 -15   5   2     1210.48     1175.89     52.99 o 
 -13   5   2      122.46      137.90     18.54 o 
 -11   5   2    20482.49    21153.70    268.92 o 
  -9   5   2    12373.25    12618.75    155.49 o 
  -7   5   2    18516.52    18894.05    287.67 o 
  -5   5   2    11357.82    11329.19    155.40 o 
  -3   5   2     7395.38     6928.73     81.79 o 
  -1   5   2     1187.91      966.31     22.39 o 
   1   5   2     3985.27     3859.08     65.33 o 
   3   5   2    36491.07    39549.52    432.45 o 
   5   5   2      379.98      588.95     56.53 o 
   7   5   2     4528.12     4334.82     92.29 o 
   9   5   2     3132.19     2838.43    126.29 o 
  11   5   2     4297.01     4348.03     72.44 o 
  13   5   2     3967.41     3985.01    123.44 o 
  15   5   2     1640.94     1592.94     96.39 o 
 -18   6   2      677.58      640.04     56.62 o 
 -16   6   2      363.42      410.02     67.54 o 
 -14   6   2     2200.01     2244.24     58.24 o 
 -12   6   2     4739.42     4815.76    111.27 o 
 -10   6   2     9731.88     9779.11    137.24 o 
  -8   6   2     6619.62     6917.34    138.84 o 
  -6   6   2    12129.77    12277.49    215.43 o 
  -4   6   2     6519.78     6204.59     90.09 o 
  -2   6   2     1794.04     1540.05     38.44 o 
   0   6   2     3495.40     3369.39     50.36 o 
   2   6   2      655.44      615.44     30.22 o 
   4   6   2    31092.83    31596.94    369.95 o 
   6   6   2     2095.84     2332.41     85.53 o 
   8   6   2     2378.24     2394.50     82.89 o 
  10   6   2     2388.89     2295.32     81.87 o 
  12   6   2     3057.32     3126.69    110.79 o 
  14   6   2     1160.83     1190.77     68.98 o 
  16   6   2      825.39      800.36    105.15 o 
 -17   7   2      156.29      166.54     31.00 o 
 -15   7   2      110.68      113.31     26.45 o 
 -13   7   2     1169.35     1090.66     48.75 o 
 -11   7   2      169.39      148.46     19.20 o 
  -9   7   2      399.61      365.22     33.42 o 
  -7   7   2       42.55       33.89     10.02 o 
  -5   7   2      159.81      133.47     11.42 o 
  -3   7   2      309.82      366.42     17.36 o 
  -1   7   2      309.30      287.86     14.02 o 
   1   7   2      202.32      198.77     13.21 o 
   3   7   2     2703.22     3206.46     69.83 o 
   5   7   2     2270.58     2104.09     58.18 o 
   7   7   2      438.37      548.41     65.88 o 
   9   7   2      773.98      703.15     47.02 o 
  11   7   2        8.75      -11.63     23.75 o 
  13   7   2      117.98      112.01     38.80 o 
  15   7   2        0.16        6.65     29.93 o 
 -18   8   2      112.63       54.39     21.66 o 
 -16   8   2      594.97      660.89     59.09 o 
 -14   8   2      836.87      778.22     59.68 o 
 -12   8   2     1423.02     1428.71     58.14 o 
 -10   8   2      401.10      394.16     55.11 o 
  -8   8   2      350.69      298.06     53.92 o 
  -6   8   2     1277.94     1129.10     33.97 o 
  -4   8   2     1234.05     1220.31     34.04 o 
  -2   8   2     5981.78     6141.95     75.76 o 
   0   8   2     2562.95     2618.34     49.86 o 
   2   8   2      944.77     1004.14     39.45 o 
   4   8   2     2817.06     2919.60     71.68 o 
   6   8   2     1004.85      925.94     58.04 o 
   8   8   2      581.99      483.16     66.67 o 
  10   8   2     1649.61     1562.28     75.50 o 
  12   8   2      904.10      813.82     97.23 o 
  14   8   2      680.06      790.09     63.07 o 
 -17   9   2       54.21       60.56     51.47 o 
 -15   9   2      612.34      586.61     55.88 o 
 -13   9   2       45.28       13.74     22.80 o 
 -11   9   2     1129.62     1135.45     99.13 o 
  -9   9   2      203.91      277.82     32.03 o 
  -7   9   2       92.92      144.56     16.61 o 
  -5   9   2     3655.85     3765.75     72.35 o 
  -3   9   2     1896.07     1723.76     43.17 o 
  -1   9   2     3484.99     3362.27     53.15 o 
   1   9   2     1096.36     1017.56     32.65 o 
   3   9   2      939.37      975.56     42.29 o 
   5   9   2      205.13      154.04     21.46 o 
   7   9   2      561.54      657.25     55.14 o 
   9   9   2     1499.67     1439.98    121.46 o 
  11   9   2      193.80      251.32     59.70 o 
  13   9   2      317.23      234.10     38.46 o 
 -16  10   2      589.35      618.71     60.76 o 
 -14  10   2      716.62      672.17     60.69 o 
 -12  10   2      700.47      693.94     83.93 o 
 -10  10   2      560.21      538.91     47.43 o 
  -8  10   2        4.79        1.88     13.19 o 
  -6  10   2      613.22      550.82     46.56 o 
  -4  10   2       27.35       31.88     10.48 o 
  -2  10   2     1516.20     1500.03     45.79 o 
   0  10   2     1319.41     1199.72     37.18 o 
   2  10   2     2156.07     2055.44     63.13 o 
   4  10   2      987.96     1021.70     53.30 o 
   6  10   2     1138.00     1182.40     75.60 o 
   8  10   2       34.11       37.21     22.70 o 
  10  10   2      396.07      242.61     58.75 o 
  12  10   2       12.03      -39.43     39.43 o 
 -15  11   2      571.12      656.99     63.15 o 
 -13  11   2     1880.33     2101.53    105.04 o 
 -11  11   2     2205.43     2368.81    106.34 o 
  -9  11   2      340.17      415.63     42.93 o 
  -7  11   2      221.55      320.55     30.96 o 
  -5  11   2      760.53      882.58     43.11 o 
  -3  11   2      781.59      846.43     41.10 o 
  -1  11   2     4270.70     4162.27     84.43 o 
   1  11   2     6376.02     6090.59    104.09 o 
   3  11   2     3371.60     3444.58    130.33 o 
   5  11   2      889.58     1012.43     70.85 o 
   7  11   2     1687.50     1719.73     96.16 o 
   9  11   2     1384.42     1296.94     87.06 o 
  11  11   2      297.49      334.95     49.52 o 
 -14  12   2       29.82       38.27     18.38 o 
 -12  12   2      529.44      629.13     58.70 o 
 -10  12   2       83.71       65.35     30.88 o 
  -8  12   2      408.13      401.50     49.88 o 
  -6  12   2      324.38      261.12     28.30 o 
  -4  12   2        9.42        8.47     12.01 o 
  -2  12   2        4.28       -2.39     11.13 o 
   0  12   2      218.12      214.72     20.22 o 
   2  12   2     1229.17     1124.42     76.81 o 
   4  12   2      254.60      213.98     42.92 o 
   6  12   2     1485.52     1383.90     89.79 o 
   8  12   2        8.18        9.14     22.61 o 
  10  12   2       30.28       22.72     56.53 o 
 -11  13   2      767.02      718.73     80.84 o 
  -9  13   2      150.30      209.56     35.62 o 
  -7  13   2     1545.12     1535.80    110.56 o 
  -5  13   2      718.99      688.68     41.70 o 
  -3  13   2      740.80      769.20     47.67 o 
  -1  13   2     1219.34     1193.02     53.41 o 
   1  13   2     1362.35     1257.70     55.56 o 
   3  13   2        4.19      -21.80     21.80 o 
   5  13   2        3.06       12.55     19.41 o 
   7  13   2      295.44      257.54     43.62 o 
   9  13   2      573.74      614.06     66.36 o 
 -10  14   2      466.93      441.49     51.10 o 
  -8  14   2     1530.60     1473.34     89.60 o 
  -6  14   2     2231.52     2161.74     87.92 o 
  -4  14   2     2005.25     1942.78     71.95 o 
  -2  14   2     1996.28     1953.60     71.36 o 
   0  14   2      422.36      525.30     37.36 o 
   2  14   2     1543.65     1547.24     98.72 o 
   4  14   2     1007.72      956.39    102.78 o 
   6  14   2      664.28      795.06     73.11 o 
   8  14   2      643.71      658.39     69.22 o 
  -7  15   2       35.11       43.59     20.17 o 
  -5  15   2      305.58      303.18     34.40 o 
  -3  15   2      986.47      997.04     53.05 o 
  -1  15   2      256.67      240.97     27.95 o 
   1  15   2      158.18      117.19     34.65 o 
   3  15   2      217.21      183.50     42.03 o 
   5  15   2      203.13      270.68     45.49 o 
  -4  16   2        5.79        2.51     17.00 o 
  -2  16   2      196.98      197.23     31.82 o 
   0  16   2       83.16       96.04     22.90 o 
 -21   1   3      231.60      244.43     43.56 o 
 -19   1   3     1080.10     1072.46    101.27 o 
 -17   1   3      137.22      105.78     18.98 o 
 -15   1   3     1299.78     1271.10     52.42 o 
 -13   1   3      786.19      806.91     26.35 o 
 -11   1   3      839.69      764.39     29.70 o 
  -9   1   3    13211.53    13898.44    152.40 o 
  -7   1   3    38569.38    39453.55    492.96 o 
  -5   1   3    18303.86    18696.69    183.19 o 
  -3   1   3     7672.66     7494.89     92.03 o 
  -1   1   3     1955.88     2018.99     51.77 o 
   1   1   3     1148.56     1090.26     22.20 o 
   3   1   3      165.52      174.32     11.90 o 
   5   1   3     8215.62     8975.62    127.73 o 
   7   1   3     7350.04     7563.58    121.99 o 
   9   1   3        9.06       15.50      5.43 o 
  11   1   3     1848.86     1868.36     88.04 o 
  13   1   3     1368.51     1531.84     87.01 o 
  15   1   3      649.09      671.38     63.43 o 
 -20   2   3      587.64      663.69     64.62 o 
 -18   2   3      652.09      641.21     83.77 o 
 -16   2   3      700.68      683.47     39.75 o 
 -14   2   3      165.83      155.87     12.66 o 
 -12   2   3      202.12      185.30     19.60 o 
 -10   2   3    18755.83    19945.72    290.37 o 
  -8   2   3     2676.26     2743.10     61.09 o 
  -6   2   3     8583.84     9429.24     96.38 o 
  -4   2   3     2516.86     2859.62     40.36 o 
  -2   2   3    14963.84    14682.05    176.83 o 
   0   2   3       53.74       95.31      8.14 o 
   2   2   3       81.72       31.69      4.85 o 
   4   2   3     4192.86     4544.19    107.27 o 
   6   2   3       77.14      199.43     43.63 o 
   8   2   3     4861.64     4990.48    102.04 o 
  10   2   3      635.06      577.33     40.92 o 
  12   2   3     1292.32     1149.69     72.45 o 
  14   2   3      702.63      688.75     60.42 o 
  16   2   3      191.05      187.69     66.59 o 
 -19   3   3      361.20      299.13     39.16 o 
 -17   3   3      257.88      236.51     53.29 o 
 -15   3   3     2304.37     2290.31     72.63 o 
 -13   3   3     4292.99     4119.81    102.17 o 
 -11   3   3     1311.35     1481.08     50.84 o 
  -9   3   3      559.44      554.74     23.23 o 
  -7   3   3        4.30        0.60      7.94 o 
  -5   3   3      503.21      556.06     18.53 o 
  -3   3   3     4893.52     5009.84     94.66 o 
  -1   3   3     2326.34     2503.02     42.87 o 
   1   3   3     9750.02    10385.36    169.89 o 
   3   3   3    11537.44    11736.70    190.47 o 
   5   3   3     5407.75     6176.03    278.08 o 
   7   3   3     2553.23     2503.36     89.51 o 
   9   3   3       40.08       35.59     12.41 o 
  11   3   3       60.33       44.52     11.83 o 
  13   3   3        0.89      -10.99     17.79 o 
  15   3   3      373.92      371.90     50.52 o 
 -20   4   3     1793.15     2034.62    102.29 o 
 -18   4   3     2432.84     2391.84    104.61 o 
 -16   4   3     2495.32     2442.17     78.29 o 
 -14   4   3      508.50      474.64     32.81 o 
 -12   4   3    21292.33    20712.69    227.99 o 
 -10   4   3    10222.00    10453.90    153.70 o 
  -8   4   3     2881.12     2809.21     54.99 o 
  -6   4   3      416.28      528.37     20.82 o 
  -4   4   3      264.73      214.49     11.85 o 
  -2   4   3    11800.72    11550.06    101.46 o 
   0   4   3    20545.61    20828.00    227.22 o 
   2   4   3    46923.95    48443.72    626.82 o 
   4   4   3    16777.75    17953.52    409.36 o 
   6   4   3     7880.55     8165.20    173.85 o 
   8   4   3     2552.12     2397.43    129.52 o 
  10   4   3      485.76      566.46     65.64 o 
  12   4   3      787.72      773.58     59.46 o 
  14   4   3     1146.03     1123.70    122.65 o 
  16   4   3      746.28      914.31     77.05 o 
 -19   5   3     1067.14     1087.09     73.33 o 
 -17   5   3     1789.68     1657.46     86.27 o 
 -15   5   3     2869.50     2629.03    119.88 o 
 -13   5   3       14.25       16.03      8.82 o 
 -11   5   3    10711.27    10787.54    207.94 o 
  -9   5   3     2593.06     2318.18     53.26 o 
  -7   5   3     1200.26      983.41     31.81 o 
  -5   5   3       53.12       15.79      5.66 o 
  -3   5   3      414.62      289.36     12.96 o 
  -1   5   3     4656.16     4845.56    104.24 o 
   1   5   3     1719.83     1418.67     37.41 o 
   3   5   3    23018.92    23285.07    431.53 o 
   5   5   3     8449.34     8241.13    165.12 o 
   7   5   3     2276.40     2218.70     76.47 o 
   9   5   3       18.09       31.78      7.17 o 
  11   5   3     1938.65     1884.25     78.75 o 
  13   5   3       39.90       27.21     14.22 o 
  15   5   3      212.67      223.00     39.57 o 
 -18   6   3        3.18       36.47     31.28 o 
 -16   6   3       31.60       26.31     22.88 o 
 -14   6   3     2649.99     2720.39     76.27 o 
 -12   6   3     3143.07     3044.31     79.56 o 
 -10   6   3      284.55      237.76     18.79 o 
  -8   6   3       14.86        0.07      7.17 o 
  -6   6   3      171.92      245.66     15.76 o 
  -4   6   3     1383.45     1555.86     34.59 o 
  -2   6   3      100.18      107.64      8.54 o 
   0   6   3      891.87      738.82     27.82 o 
   2   6   3     4894.72     4738.03     82.05 o 
   4   6   3      684.48      932.71     34.61 o 
   6   6   3      407.28      435.52     29.14 o 
   8   6   3       28.90       21.80     19.48 o 
  10   6   3        5.72       -2.93      6.09 o 
  12   6   3      977.74      811.44     55.22 o 
  14   6   3      134.47      189.40     52.58 o 
 -19   7   3      167.07      285.12     42.04 o 
 -17   7   3      416.57      414.42     46.61 o 
 -15   7   3      139.82      122.42     30.33 o 
 -13   7   3      243.93      222.81     27.66 o 
 -11   7   3      183.23      180.41     20.22 o 
  -9   7   3     5383.67     5843.32    112.96 o 
  -7   7   3     1354.09     1533.64     39.94 o 
  -5   7   3     1958.68     2124.21     45.25 o 
  -3   7   3     4960.86     5266.97     78.22 o 
  -1   7   3     1449.00     1338.60     29.35 o 
   1   7   3       29.07       11.81      7.07 o 
   3   7   3     3635.57     3753.20     77.66 o 
   5   7   3     3964.12     3971.74     81.74 o 
   7   7   3      380.84      361.23     34.85 o 
   9   7   3       90.54       96.85     45.85 o 
  11   7   3     1532.61     1287.64    117.19 o 
  13   7   3      176.96      178.78     30.82 o 
 -18   8   3       15.44        5.60     55.66 o 
 -16   8   3       33.32       27.39     22.41 o 
 -14   8   3      458.28      441.89     45.52 o 
 -12   8   3      425.66      440.05     33.77 o 
 -10   8   3     2783.82     2797.19     96.25 o 
  -8   8   3      586.15      595.63     29.26 o 
  -6   8   3      182.87      184.25     13.89 o 
  -4   8   3     2014.13     2078.20     44.34 o 
  -2   8   3       34.79       41.08      7.19 o 
   0   8   3      269.12      231.31     16.36 o 
   2   8   3     1387.02     1278.87     44.70 o 
   4   8   3      949.59      980.30     41.07 o 
   6   8   3     2139.93     2105.89     87.13 o 
   8   8   3       23.28       34.03     15.59 o 
  10   8   3        6.18       13.30     25.97 o 
  12   8   3      367.84      319.10     66.83 o 
  14   8   3      178.55      169.76     58.12 o 
 -17   9   3     1024.46      976.41     74.08 o 
 -15   9   3     1184.90     1252.34     79.10 o 
 -13   9   3     2535.71     2554.61    108.90 o 
 -11   9   3     1608.89     1664.69    115.29 o 
  -9   9   3    11414.02    11869.03    247.68 o 
  -7   9   3     1657.66     1701.02     51.64 o 
  -5   9   3     5596.44     5614.23     89.80 o 
  -3   9   3     3212.64     3201.06     63.84 o 
  -1   9   3     3052.67     3128.98     56.93 o 
   1   9   3     4854.61     4867.58     95.99 o 
   3   9   3     2462.50     2456.99     68.15 o 
   5   9   3    10919.10    10769.51    194.42 o 
   7   9   3       24.07       15.30     16.81 o 
   9   9   3     2434.41     2512.09    168.50 o 
  11   9   3     1243.05     1409.10    132.55 o 
  13   9   3     1838.70     1910.31    161.21 o 
 -16  10   3      914.65      862.59    101.03 o 
 -14  10   3     2192.52     2560.54    116.36 o 
 -12  10   3     4754.72     5296.24    230.89 o 
 -10  10   3     4460.00     4629.52    137.37 o 
  -8  10   3     2136.25     2109.36     82.08 o 
  -6  10   3     8471.84     8014.13    118.08 o 
  -4  10   3     6542.68     5978.78    123.89 o 
  -2  10   3     3683.47     3638.66     64.50 o 
   0  10   3     3618.02     3641.02     74.75 o 
   2  10   3     1225.27     1135.93     55.96 o 
   4  10   3     1076.84     1177.84     58.46 o 
   6  10   3     5029.99     5347.86    302.95 o 
   8  10   3     3587.06     3656.46    145.15 o 
  10  10   3      927.65     1017.47    113.86 o 
  12  10   3     1277.93     1455.97    144.11 o 
 -15  11   3        0.54       -0.25     19.50 o 
 -13  11   3      478.17      463.28     39.77 o 
 -11  11   3       49.98       46.94     18.96 o 
  -9  11   3      517.97      552.72     90.03 o 
  -7  11   3      809.58      748.20     65.49 o 
  -5  11   3      222.60      200.07     21.62 o 
  -3  11   3     1328.76     1226.00     48.43 o 
  -1  11   3      524.71      518.58     27.71 o 
   1  11   3      465.89      386.93     79.10 o 
   3  11   3      804.79      779.27     48.78 o 
   5  11   3      219.55      270.09     75.93 o 
   7  11   3      469.48      383.22     68.10 o 
   9  11   3     1139.77     1094.83     84.07 o 
  11  11   3       84.36       26.81     24.22 o 
 -14  12   3      767.97      901.05     75.06 o 
 -12  12   3      568.65      615.16     55.69 o 
 -10  12   3      237.90      235.11     87.10 o 
  -8  12   3        8.36       16.78     22.25 o 
  -6  12   3        9.01       -5.35     17.11 o 
  -4  12   3       74.97       40.53     13.55 o 
  -2  12   3        6.52       -5.33     10.15 o 
   0  12   3     1583.38     1748.09     62.30 o 
   2  12   3      156.36      233.50     39.66 o 
   4  12   3      235.94      256.84     42.10 o 
   6  12   3       30.94       43.76     23.51 o 
   8  12   3      196.61      183.51     60.34 o 
  10  12   3        4.10       -2.90     24.97 o 
 -13  13   3      256.78      307.79     68.41 o 
 -11  13   3      100.46      141.71     29.93 o 
  -9  13   3      576.50      623.28     54.93 o 
  -7  13   3       21.07       31.47     19.18 o 
  -5  13   3       15.19       16.96     11.14 o 
  -3  13   3       11.99       10.68     13.15 o 
  -1  13   3      201.95      183.71     22.66 o 
   1  13   3      345.79      326.85     46.95 o 
   3  13   3      285.97      265.15     43.43 o 
   5  13   3      136.73       64.96     28.05 o 
   7  13   3      181.70      144.16     51.94 o 
 -10  14   3       33.73       46.24     31.83 o 
  -8  14   3      404.62      380.17     38.28 o 
  -6  14   3      541.61      582.69     44.98 o 
  -4  14   3      299.68      274.01     28.83 o 
  -2  14   3      147.61      153.63     21.90 o 
   0  14   3     2061.83     1988.86    112.11 o 
   2  14   3     1137.22     1211.46     89.47 o 
   4  14   3      216.73      261.51     45.68 o 
   6  14   3      187.44      186.58     46.56 o 
  -7  15   3     1758.73     1907.66    110.96 o 
  -5  15   3      257.37      293.06     37.15 o 
  -3  15   3      963.00     1044.47     53.94 o 
  -1  15   3     2518.79     2448.66    101.64 o 
   1  15   3     1986.28     2157.73    121.89 o 
   3  15   3     2607.44     2565.62    137.81 o 
  -2  16   3     1125.88     1200.96     72.79 o 
 -20   0   4     2589.06     2940.45    184.02 o 
 -18   0   4     5899.81     6206.02    258.76 o 
 -16   0   4     5012.21     5004.38    209.67 o 
 -14   0   4     3490.96     3494.08     83.27 o 
 -12   0   4     3653.50     3238.42     69.26 o 
 -10   0   4     1452.18     1135.61     37.72 o 
  -8   0   4    55927.59    58929.09    743.08 o 
  -6   0   4     2966.27     2863.24     75.54 o 
  -4   0   4     2825.76     2807.93     52.62 o 
  -2   0   4    22804.83    22106.05    229.18 o 
   0   0   4    19220.03    18437.19    283.00 o 
   2   0   4    13598.72    12189.63    265.89 o 
   4   0   4    18903.70    18629.97    470.49 o 
   6   0   4    18741.57    19818.32    293.35 o 
   8   0   4     5605.38     5266.64    168.10 o 
  10   0   4     4257.63     4099.50    191.78 o 
  12   0   4     2066.73     2025.76    140.47 o 
  14   0   4     1372.77     1322.63    123.21 o 
 -21   1   4     1373.99     1227.45     99.29 o 
 -19   1   4      936.94      934.28     69.86 o 
 -17   1   4     1895.10     1944.52    130.49 o 
 -15   1   4     1709.56     1707.13     44.06 o 
 -13   1   4      515.54      470.31     21.03 o 
 -11   1   4     6930.46     7145.49     91.44 o 
  -9   1   4     3135.65     2650.59     51.41 o 
  -7   1   4    17896.14    17695.12    162.42 o 
  -5   1   4    10847.00    10154.03     92.58 o 
  -3   1   4    12145.10    10920.75    114.27 o 
  -1   1   4     1841.47     1612.11     25.54 o 
   1   1   4     2719.11     2567.86     37.58 o 
   3   1   4     1655.36     1572.77     38.03 o 
   5   1   4     2488.53     2335.99     57.54 o 
   7   1   4     6981.01     7096.46    137.88 o 
   9   1   4     2335.48     2386.94     59.29 o 
  11   1   4      958.10     1062.70     68.59 o 
  13   1   4     1233.05     1328.33     83.93 o 
  15   1   4      323.58      396.84     50.96 o 
 -20   2   4       15.27        4.62     17.43 o 
 -18   2   4      215.80      226.31     33.06 o 
 -16   2   4       72.17       74.12     11.13 o 
 -14   2   4      359.88      337.69     31.90 o 
 -12   2   4        4.20       23.22      9.92 o 
 -10   2   4       91.40       30.59      6.57 o 
  -8   2   4     4828.74     5176.98     76.80 o 
  -6   2   4      438.67      505.38     14.56 o 
  -4   2   4     1208.23     1231.38     41.06 o 
  -2   2   4       28.67       40.41      6.46 o 
   0   2   4     1124.16     1007.75     24.16 o 
   2   2   4     2321.18     2255.88     41.47 o 
   4   2   4      586.26      544.03     23.67 o 
   6   2   4      825.18      901.21     50.89 o 
   8   2   4      101.99      108.91     21.57 o 
  10   2   4      320.80      306.86     19.46 o 
  12   2   4      174.62       73.64     23.45 o 
  14   2   4      219.30      191.95     39.45 o 
 -21   3   4      291.98      309.26     60.65 o 
 -19   3   4      164.60      189.25     40.78 o 
 -17   3   4     1165.95     1087.93     56.40 o 
 -15   3   4      166.80      147.73     20.25 o 
 -13   3   4      341.68      313.07     29.15 o 
 -11   3   4     1277.66     1414.95     43.80 o 
  -9   3   4      607.07      502.56     22.80 o 
  -7   3   4     1245.92     1212.67     33.01 o 
  -5   3   4     3766.32     3758.52     45.59 o 
  -3   3   4      559.00      570.93     22.71 o 
  -1   3   4     3383.99     3827.44     51.77 o 
   1   3   4     1232.03     1283.81     31.85 o 
   3   3   4     1080.62     1106.08     28.13 o 
   5   3   4     1325.24     1446.52     63.89 o 
   7   3   4     1938.89     1993.98     80.49 o 
   9   3   4      238.52      253.10     20.46 o 
  11   3   4      462.52      320.27     23.19 o 
  13   3   4      879.99      804.53     77.91 o 
  15   3   4       26.32       53.66     26.15 o 
 -20   4   4       20.33       49.46     19.88 o 
 -18   4   4       17.09      -29.93     29.93 o 
 -16   4   4      187.46      190.33     29.93 o 
 -14   4   4     1146.27     1080.87     54.97 o 
 -12   4   4      152.30      164.83     19.43 o 
 -10   4   4     1696.29     1689.98     45.75 o 
  -8   4   4      238.17      189.36     14.62 o 
  -6   4   4     4593.58     4827.75     59.79 o 
  -4   4   4       68.42       73.46      6.67 o 
  -2   4   4     1037.04     1119.01     23.77 o 
   0   4   4      458.44      545.62     20.09 o 
   2   4   4      568.53      445.14     34.31 o 
   4   4   4       55.89       26.79     10.08 o 
   6   4   4      159.94      123.84     10.64 o 
   8   4   4     1134.20     1111.22     93.75 o 
  10   4   4       90.02       73.53     13.90 o 
  12   4   4      120.96      116.73     28.99 o 
  14   4   4      686.36      553.79     58.54 o 
 -19   5   4      926.11     1059.45    123.05 o 
 -17   5   4      834.20      963.57     65.95 o 
 -15   5   4       29.08       32.61     20.04 o 
 -13   5   4     4434.25     4499.66     86.66 o 
 -11   5   4     6023.79     6224.95    115.56 o 
  -9   5   4    12536.12    13126.80    143.70 o 
  -7   5   4    20528.56    20914.27    218.37 o 
  -5   5   4    12547.72    12339.05    139.88 o 
  -3   5   4     6572.96     6139.58     81.97 o 
  -1   5   4    10616.05    10401.93    111.85 o 
   1   5   4     1137.21     1114.41     30.34 o 
   3   5   4     3480.54     3342.80     79.57 o 
   5   5   4     3795.53     3645.04    102.96 o 
   7   5   4     2399.98     2105.32    170.24 o 
   9   5   4     2657.07     2834.03    162.48 o 
  11   5   4     1009.68      993.25     47.85 o 
  13   5   4     2614.18     2557.02    120.77 o 
 -20   6   4      648.72      682.06     89.95 o 
 -18   6   4     1362.75     1574.43     89.09 o 
 -16   6   4     2538.28     2552.26    182.59 o 
 -14   6   4      443.02      422.18     39.46 o 
 -12   6   4      799.43      776.79     39.19 o 
 -10   6   4    13537.34    14167.49    174.76 o 
  -8   6   4    11511.77    11954.42    151.09 o 
  -6   6   4     1460.69     1438.04     30.59 o 
  -4   6   4    11093.40    11310.59    109.17 o 
  -2   6   4     4766.92     4616.90     59.87 o 
   0   6   4     6580.63     6365.09     85.73 o 
   2   6   4     2506.41     2583.24     57.64 o 
   4   6   4     2720.04     2975.95    101.91 o 
   6   6   4     3049.19     3134.96    100.34 o 
   8   6   4      600.94      719.53     47.25 o 
  10   6   4     4908.59     4816.88    230.89 o 
  12   6   4     1253.93     1222.71    120.83 o 
  14   6   4     1020.83     1032.76     80.21 o 
 -19   7   4       31.98       62.19     26.98 o 
 -17   7   4      267.96      305.82     47.35 o 
 -15   7   4      477.72      413.33     31.93 o 
 -13   7   4      563.20      554.36     35.51 o 
 -11   7   4     1602.00     1577.41     49.82 o 
  -9   7   4     1663.70     1441.41     42.84 o 
  -7   7   4      555.08      710.34     24.59 o 
  -5   7   4     4058.12     4182.84     59.59 o 
  -3   7   4       34.00       14.00      4.49 o 
  -1   7   4       43.48       27.82      6.61 o 
   1   7   4        3.48        9.73      6.33 o 
   3   7   4     1898.73     2106.79     50.86 o 
   5   7   4      602.51      585.48     30.93 o 
   7   7   4       11.83       29.77     25.10 o 
   9   7   4      450.05      373.73     37.22 o 
  11   7   4       15.35      -32.15     32.15 o 
  13   7   4      101.67      146.48     48.78 o 
 -18   8   4      399.77      370.72     45.18 o 
 -16   8   4      356.53      396.59     45.42 o 
 -14   8   4      562.54      555.66     58.44 o 
 -12   8   4       32.22       20.50     13.20 o 
 -10   8   4    14251.69    14274.40    214.76 o 
  -8   8   4     2153.24     1837.14     45.24 o 
  -6   8   4      327.44      200.08     20.62 o 
  -4   8   4      689.45      548.27     20.11 o 
  -2   8   4      285.75      228.09     13.60 o 
   0   8   4     1360.94     1267.63     43.06 o 
   2   8   4     1500.21     1370.33     47.23 o 
   4   8   4     3856.87     4022.93     88.54 o 
   6   8   4      399.70      406.67     62.71 o 
   8   8   4      268.49      277.45     56.06 o 
  10   8   4      490.58      434.86     75.38 o 
  12   8   4      782.10      958.24    113.55 o 
 -17   9   4       65.04       84.14     26.66 o 
 -15   9   4      249.29      256.13     36.19 o 
 -13   9   4      962.15      895.62     63.34 o 
 -11   9   4      129.77      114.94     18.77 o 
  -9   9   4     1109.71     1163.24     64.14 o 
  -7   9   4     3048.70     3333.57     66.03 o 
  -5   9   4     2217.36     2381.58     53.02 o 
  -3   9   4     1224.62     1376.28     39.09 o 
  -1   9   4      201.76      196.34     18.45 o 
   1   9   4       71.97       84.38     13.85 o 
   3   9   4      706.81      660.36     35.76 o 
   5   9   4     2424.29     2282.59    106.32 o 
   7   9   4     1492.55     1384.09     97.79 o 
   9   9   4      255.65      360.43     66.35 o 
  11   9   4      298.86      343.96     71.26 o 
 -16  10   4      488.05      548.47     55.74 o 
 -14  10   4      500.58      456.69     49.87 o 
 -12  10   4      224.54      234.41     39.00 o 
 -10  10   4     1259.12     1363.76    124.00 o 
  -8  10   4       33.21       62.24     13.18 o 
  -6  10   4      447.79      414.27     23.78 o 
  -4  10   4      177.86      157.07     14.84 o 
  -2  10   4      199.93      184.30     16.08 o 
   0  10   4      806.77      736.62     36.86 o 
   2  10   4     3685.99     3731.28     89.22 o 
   4  10   4     3538.11     3539.61    278.32 o 
   6  10   4      462.01      509.38     54.64 o 
   8  10   4      430.90      430.75     52.52 o 
  10  10   4       14.77      -35.95     35.95 o 
 -15  11   4     2006.39     2201.52     88.04 o 
 -13  11   4     1167.45     1210.99     68.98 o 
 -11  11   4     1242.01     1273.95     70.86 o 
  -9  11   4       22.43       17.10     11.44 o 
  -7  11   4     1722.93     1937.78     62.79 o 
  -5  11   4      362.64      422.60     28.47 o 
  -3  11   4      903.05      961.08     36.62 o 
  -1  11   4     1679.08     1712.40     57.79 o 
   1  11   4     5444.50     5318.53    130.66 o 
   3  11   4     2660.93     2692.19     93.53 o 
   5  11   4     2185.64     2130.90    111.75 o 
   7  11   4     2920.22     2859.20    135.68 o 
   9  11   4      159.77      137.21     35.47 o 
 -14  12   4      356.61      271.08     91.22 o 
 -12  12   4       21.10       31.70     17.83 o 
 -10  12   4      350.95      369.49     61.92 o 
  -8  12   4      202.21      207.92     25.11 o 
  -6  12   4       84.74       61.21     13.83 o 
  -4  12   4      189.88      184.90     20.40 o 
  -2  12   4     1274.13     1252.01     63.95 o 
   0  12   4     1351.97     1287.88     85.81 o 
   2  12   4      347.17      390.46     49.55 o 
   4  12   4      193.80      173.09     61.44 o 
   6  12   4      135.89       53.87     27.24 o 
   8  12   4      716.13      685.65     71.67 o 
 -13  13   4      445.30      484.64     95.65 o 
 -11  13   4      655.07      651.66     85.36 o 
  -9  13   4     1293.30     1389.71     67.15 o 
  -7  13   4     1643.55     1722.00     71.78 o 
  -5  13   4     3593.13     3474.23     90.61 o 
  -3  13   4       80.36       43.99     14.05 o 
  -1  13   4      250.36      263.43     42.68 o 
   1  13   4      520.81      387.64    111.88 o 
   3  13   4      335.02      282.31     46.17 o 
   5  13   4      233.92      235.54     76.73 o 
   7  13   4      994.04      859.36     79.18 o 
 -10  14   4     1613.87     1696.37    141.42 o 
  -8  14   4     2578.63     2669.94    176.41 o 
  -6  14   4     1138.42     1101.07     65.93 o 
  -4  14   4       42.80       29.31     13.27 o 
  -2  14   4     3256.71     3259.33    113.66 o 
   0  14   4      971.48     1058.23     84.58 o 
   2  14   4     1474.97     1679.58    107.61 o 
   4  14   4      634.94      579.46     65.23 o 
  -7  15   4        4.94       23.98     20.65 o 
  -5  15   4       16.24       20.04     23.12 o 
  -3  15   4     1372.29     1270.90     73.56 o 
  -1  15   4      248.33      157.95     46.48 o 
   1  15   4       18.99      -16.72     31.51 o 
 -21   1   5      781.00      807.73     69.44 o 
 -19   1   5      854.61      835.15     65.13 o 
 -17   1   5      886.82      818.21     39.97 o 
 -15   1   5      753.59      725.27     34.65 o 
 -13   1   5      437.63      429.96     21.31 o 
 -11   1   5      138.96      114.24     16.04 o 
  -9   1   5    15249.30    16899.88    164.90 o 
  -7   1   5    24630.43    25701.29    190.36 o 
  -5   1   5    16565.52    16165.19    225.24 o 
  -3   1   5     5784.86     5465.37     49.48 o 
  -1   1   5      633.92      549.30     15.67 o 
   1   1   5     1654.85     1691.71     31.51 o 
   3   1   5     1612.59     1601.35     68.07 o 
   5   1   5     1091.57     1127.44     41.73 o 
   7   1   5     2286.44     2237.91     66.08 o 
   9   1   5     1656.87     1649.79     52.71 o 
  11   1   5      300.09      351.95     42.72 o 
  13   1   5      110.69      160.51     34.38 o 
 -20   2   5      103.18      187.02     48.46 o 
 -18   2   5       73.98       95.88     23.71 o 
 -16   2   5      135.98      174.37     18.76 o 
 -14   2   5      570.23      616.45     36.55 o 
 -12   2   5     1496.00     1507.93     36.12 o 
 -10   2   5      665.94      589.39     20.90 o 
  -8   2   5     5346.89     5496.89     57.18 o 
  -6   2   5    18960.84    20420.39    200.42 o 
  -4   2   5       13.27        7.36      3.30 o 
  -2   2   5     1051.66     1080.42     35.28 o 
   0   2   5     3502.66     3365.31     47.99 o 
   2   2   5       58.03       39.01      7.91 o 
   4   2   5      285.88      263.41     18.20 o 
   6   2   5      989.97      966.72     55.01 o 
   8   2   5     1553.80     1367.32     49.25 o 
  10   2   5      402.28      232.13     31.02 o 
  12   2   5     1029.12      938.20     71.39 o 
  14   2   5      283.73      250.33     41.54 o 
 -21   3   5      663.34      794.97     98.34 o 
 -19   3   5     1134.49     1023.72     70.52 o 
 -17   3   5     2091.47     2011.12    170.79 o 
 -15   3   5      584.69      508.76     43.23 o 
 -13   3   5      253.10      205.20     22.98 o 
 -11   3   5        4.70        6.42      7.82 o 
  -9   3   5      785.94      815.03     30.72 o 
  -7   3   5     3321.91     3712.09     47.76 o 
  -5   3   5      724.18      672.70     26.47 o 
  -3   3   5      740.62      991.51     27.74 o 
  -1   3   5     4352.64     4493.99     83.57 o 
   1   3   5     3976.86     4327.19     59.84 o 
   3   3   5     4287.29     4416.21    119.25 o 
   5   3   5     3195.04     3250.96    121.75 o 
   7   3   5      397.99      336.75     35.46 o 
   9   3   5        5.17        6.06     15.76 o 
  11   3   5      198.60      231.98     37.35 o 
  13   3   5      227.86      168.09     33.48 o 
 -20   4   5     2617.58     2884.55    178.47 o 
 -18   4   5     1788.89     1904.20     92.32 o 
 -16   4   5     6738.67     6770.22    175.47 o 
 -14   4   5     6920.26     6955.87    168.56 o 
 -12   4   5     4749.53     4688.80    102.54 o 
 -10   4   5     4340.30     3995.68     70.50 o 
  -8   4   5      555.28      398.01     33.37 o 
  -6   4   5    13523.20    14162.91    144.19 o 
  -4   4   5      731.32     1042.86     18.98 o 
  -2   4   5    16079.67    16052.29    171.18 o 
   0   4   5    14560.76    14529.58    224.53 o 
   2   4   5    16515.13    16622.73    194.83 o 
   4   4   5     7588.64     8105.53    139.24 o 
   6   4   5     2124.93     2218.80    129.06 o 
   8   4   5     3114.74     3320.08    116.98 o 
  10   4   5       77.33      113.84     26.76 o 
  12   4   5     1419.78     1383.90     85.95 o 
 -19   5   5     1078.46     1060.68    101.67 o 
 -17   5   5     2041.15     1947.70     92.61 o 
 -15   5   5     5065.66     5148.21    195.73 o 
 -13   5   5     2449.65     2405.64     90.50 o 
 -11   5   5     1928.18     1859.92     60.59 o 
  -9   5   5     2062.42     1911.72     49.91 o 
  -7   5   5      638.36     1028.90     24.64 o 
  -5   5   5      571.57      397.52     14.99 o 
  -3   5   5    11859.41    12319.32    157.72 o 
  -1   5   5     9772.77     9978.63    102.19 o 
   1   5   5     7780.91     7825.13    102.21 o 
   3   5   5     2502.96     2450.41     69.57 o 
   5   5   5      404.30      441.44     47.03 o 
   7   5   5      515.33      550.94     69.68 o 
   9   5   5     1152.45     1220.14     73.62 o 
  11   5   5     1070.30     1052.46     74.03 o 
  13   5   5      200.61      224.64     40.24 o 
 -20   6   5       21.01       15.29     21.09 o 
 -18   6   5      325.57      248.14     36.24 o 
 -16   6   5        3.96        2.00     17.41 o 
 -14   6   5      172.70      156.17     20.79 o 
 -12   6   5     1902.25     1919.22     62.67 o 
 -10   6   5     1625.84     1492.94     40.66 o 
  -8   6   5     3013.54     2812.04     45.84 o 
  -6   6   5      210.45      286.71     11.82 o 
  -4   6   5      708.41      775.99     24.58 o 
  -2   6   5     1820.16     1918.91     37.11 o 
   0   6   5      287.19      353.06     17.04 o 
   2   6   5        2.33       -4.97      6.55 o 
   4   6   5      966.68      873.51     52.06 o 
   6   6   5      137.18      134.86     26.37 o 
   8   6   5      550.80      695.36     84.25 o 
  10   6   5       62.75       43.55     29.61 o 
  12   6   5      164.54      212.91     38.29 o 
 -19   7   5      175.57      115.39     51.78 o 
 -17   7   5      116.76       44.94     52.34 o 
 -15   7   5      315.08      356.18     34.68 o 
 -13   7   5       13.08       48.32     14.26 o 
 -11   7   5     2434.57     2557.12     63.39 o 
  -9   7   5     2913.34     3206.85     84.93 o 
  -7   7   5      819.69      821.07     22.69 o 
  -5   7   5      726.97      770.75     25.23 o 
  -3   7   5     1012.71     1094.38     25.30 o 
  -1   7   5      644.49      649.68     23.38 o 
   1   7   5      321.02      293.03     18.52 o 
   3   7   5      775.80      740.79     30.51 o 
   5   7   5      870.18      787.07     36.49 o 
   7   7   5     1196.55     1057.95     62.68 o 
   9   7   5      564.94      472.55     72.85 o 
  11   7   5      361.05      219.17     58.44 o 
 -18   8   5        0.88      -22.76     22.76 o 
 -16   8   5       55.21       11.48     17.58 o 
 -14   8   5      425.61      365.61     52.50 o 
 -12   8   5     2306.00     2218.06     72.95 o 
 -10   8   5      635.82      639.36     27.35 o 
  -8   8   5      255.76      250.64     17.56 o 
  -6   8   5      219.76      231.17     14.00 o 
  -4   8   5      524.98      487.54     25.49 o 
  -2   8   5      274.55      238.37     17.55 o 
   0   8   5      465.72      451.12     25.68 o 
   2   8   5      165.25      135.57     16.85 o 
   4   8   5      240.37      238.35     22.20 o 
   6   8   5       48.20        5.54     31.20 o 
   8   8   5       19.23      -19.64     27.55 o 
  10   8   5      196.52      158.84     49.09 o 
 -17   9   5     1080.77     1180.31     78.82 o 
 -15   9   5      350.09      306.75     40.45 o 
 -13   9   5      159.47      138.24     28.90 o 
 -11   9   5     1832.28     1826.53     54.40 o 
  -9   9   5     8371.90     8979.81    333.31 o 
  -7   9   5     3517.47     3557.24     85.91 o 
  -5   9   5     5030.04     5100.02     88.37 o 
  -3   9   5     6662.66     6696.91    139.51 o 
  -1   9   5      746.36      773.59     40.94 o 
   1   9   5     2661.45     2682.05     69.97 o 
   3   9   5     3340.77     3283.65     82.61 o 
   5   9   5     3200.34     3403.52    136.03 o 
   7   9   5     1001.21     1025.53     77.12 o 
   9   9   5      472.26      661.32     93.12 o 
  11   9   5     1133.86     1192.62    130.49 o 
 -16  10   5     1297.54     1454.83    140.62 o 
 -14  10   5     2507.20     2708.07     89.61 o 
 -12  10   5     1391.85     1461.21     60.88 o 
 -10  10   5      562.17      556.41     36.21 o 
  -8  10   5    15936.07    16071.12    448.19 o 
  -6  10   5     5779.19     5494.34     89.51 o 
  -4  10   5     8545.72     8353.28    176.99 o 
  -2  10   5       83.74       64.95     17.81 o 
   0  10   5     5928.90     5635.09    108.57 o 
   2  10   5     3142.26     2991.54     79.86 o 
   4  10   5     1729.75     1819.58    100.78 o 
   6  10   5     3271.74     3396.65    224.95 o 
   8  10   5      649.52      847.54     74.80 o 
  10  10   5      740.09      703.44     99.93 o 
 -15  11   5      883.54      993.48     75.31 o 
 -13  11   5      621.62      684.58     55.84 o 
 -11  11   5     1595.44     1612.91     58.95 o 
  -9  11   5      594.49      632.13     38.76 o 
  -7  11   5      852.53      833.04     38.29 o 
  -5  11   5      111.73       96.83     13.55 o 
  -3  11   5        3.93      -11.67     11.67 o 
  -1  11   5     5435.63     5253.48    106.29 o 
   1  11   5      170.36      200.19     25.17 o 
   3  11   5       66.98       49.51     20.03 o 
   5  11   5      145.96      110.53     33.31 o 
   7  11   5      874.12      771.69     91.69 o 
   9  11   5      542.82      465.19     59.88 o 
 -14  12   5      125.49      112.35     32.08 o 
 -12  12   5       95.55      120.97     29.51 o 
 -10  12   5       54.07       36.44     17.18 o 
  -8  12   5     1691.28     1675.90     64.61 o 
  -6  12   5     1254.59     1216.93     47.97 o 
  -4  12   5       29.75       41.75     17.52 o 
  -2  12   5     1045.73     1077.39     97.47 o 
   0  12   5      707.64      658.50    103.57 o 
   2  12   5      373.61      345.99     55.90 o 
   4  12   5      166.73      227.54     43.82 o 
   6  12   5      931.72      836.99     77.01 o 
 -13  13   5      198.34       73.48     36.42 o 
 -11  13   5      328.52      436.76     70.63 o 
  -9  13   5       10.13       13.64     20.22 o 
  -7  13   5       16.08       55.23     20.91 o 
  -5  13   5       38.58       48.71     13.03 o 
  -3  13   5      196.79      163.28     26.52 o 
  -1  13   5     1079.03     1066.31     83.24 o 
   1  13   5      189.82      110.51     55.90 o 
   3  13   5        7.93        3.06     67.78 o 
   5  13   5      100.93      108.18     38.64 o 
 -10  14   5      712.28      726.51     95.89 o 
  -8  14   5      230.69      174.89     35.36 o 
  -6  14   5     2452.21     2221.43     93.08 o 
  -4  14   5      294.78      310.10     36.18 o 
  -2  14   5       96.75       85.12     54.56 o 
   0  14   5      102.20       91.59     31.95 o 
   2  14   5      772.23      783.91     75.97 o 
   4  14   5      515.03      586.88     67.24 o 
  -7  15   5      405.04      488.03     46.50 o 
  -5  15   5      363.37      446.28     46.24 o 
  -3  15   5     1190.32     1218.07     93.62 o 
  -1  15   5      589.86      587.57     69.91 o 
 -22   0   6     1970.11     2126.63    158.99 o 
 -20   0   6     2076.70     2300.36    154.24 o 
 -18   0   6     3038.86     2851.45    159.63 o 
 -16   0   6     4628.54     4554.95    145.85 o 
 -14   0   6     7839.73     7618.12    413.96 o 
 -12   0   6    18101.36    18249.58    248.08 o 
 -10   0   6    12907.94    12833.79    221.53 o 
  -8   0   6     5291.69     5388.32     98.74 o 
  -6   0   6     5534.66     5289.41    106.79 o 
  -4   0   6     5487.70     5716.23     89.58 o 
  -2   0   6     6146.23     7533.75    101.98 o 
   0   0   6    15757.55    16465.70    310.65 o 
   2   0   6    16305.72    17196.04    261.41 o 
   4   0   6    15118.99    15154.88    345.70 o 
   6   0   6    10165.92    10057.91    209.04 o 
   8   0   6     4457.69     4356.24    135.79 o 
  10   0   6     2475.82     2331.24    148.38 o 
  12   0   6       92.51      162.80     48.78 o 
 -21   1   6      744.54      758.49     66.17 o 
 -19   1   6      919.69      750.16     83.30 o 
 -17   1   6      866.25      868.32     46.92 o 
 -15   1   6     4188.70     4264.61     84.52 o 
 -13   1   6     5951.64     6033.39    114.53 o 
 -11   1   6     5807.23     5817.09     93.11 o 
  -9   1   6     6272.66     5766.88     74.17 o 
  -7   1   6     4526.21     4304.69     44.24 o 
  -5   1   6     1703.30     1465.19     22.40 o 
  -3   1   6       14.40       56.80      5.55 o 
  -1   1   6     4950.23     4886.10     56.62 o 
   1   1   6     1832.92     1718.66     30.52 o 
   3   1   6     7889.67     7576.64    115.00 o 
   5   1   6     4209.92     4271.57     78.20 o 
   7   1   6     2432.70     2425.02     57.66 o 
   9   1   6     1973.47     2128.73     65.40 o 
  11   1   6      497.96      500.47     52.81 o 
  13   1   6      297.34      332.17     45.63 o 
 -22   2   6      196.24      208.03     76.96 o 
 -20   2   6      228.58      212.05     54.48 o 
 -18   2   6       91.84       77.40     13.42 o 
 -16   2   6       89.38       47.49     19.00 o 
 -14   2   6       35.36       19.01     10.40 o 
 -12   2   6        9.54       23.24      6.19 o 
 -10   2   6       20.24       -1.17      4.46 o 
  -8   2   6     1497.79     1646.66     27.98 o 
  -6   2   6     3250.35     3284.97     61.88 o 
  -4   2   6     1398.28     1438.96     28.04 o 
  -2   2   6      606.19      780.55     23.08 o 
   0   2   6      875.04      875.14     24.03 o 
   2   2   6      672.19      671.98     27.55 o 
   4   2   6       13.50       14.80      8.87 o 
   6   2   6       72.59       55.13      8.69 o 
   8   2   6      141.22      128.39     18.42 o 
  10   2   6        4.99       -5.87     15.94 o 
  12   2   6       51.02       48.28     21.18 o 
 -21   3   6     1199.04     1319.62    120.04 o 
 -19   3   6      393.33      375.69     72.45 o 
 -17   3   6      523.17      514.85     45.90 o 
 -15   3   6     1167.79     1112.41     62.12 o 
 -13   3   6      497.64      439.71     36.67 o 
 -11   3   6       75.66       92.22      8.74 o 
  -9   3   6       80.99      140.83     11.49 o 
  -7   3   6     6147.67     6662.18     82.50 o 
  -5   3   6      764.33      551.08     22.29 o 
  -3   3   6     1825.44     1660.25     42.10 o 
  -1   3   6     4353.48     4636.33     70.88 o 
   1   3   6     2010.65     1913.97     44.88 o 
   3   3   6      967.20      960.95     35.22 o 
   5   3   6      180.53      209.85     26.45 o 
   7   3   6       18.35       15.41     17.70 o 
   9   3   6      204.67      279.06     33.32 o 
  11   3   6      151.32      153.91     30.91 o 
 -20   4   6      627.80      608.16     88.44 o 
 -18   4   6       39.46       39.69     19.72 o 
 -16   4   6        6.22       16.55     15.71 o 
 -14   4   6        1.79        4.71     16.44 o 
 -12   4   6      121.03      132.53     17.90 o 
 -10   4   6     1755.07     1864.49     50.08 o 
  -8   4   6     6347.64     6818.74     74.55 o 
  -6   4   6     4257.28     4598.71     73.85 o 
  -4   4   6     1496.41     1748.53     51.14 o 
  -2   4   6        1.03       -4.41      4.41 o 
   0   4   6      340.49      324.42     17.95 o 
   2   4   6      104.48       85.76     10.23 o 
   4   4   6      154.70      154.78     22.60 o 
   6   4   6      659.81      764.14     51.80 o 
   8   4   6      153.54      171.66     28.98 o 
  10   4   6       47.90       54.41     22.09 o 
  12   4   6       63.16      105.65     34.13 o 
 -21   5   6     2031.12     2024.47    106.29 o 
 -19   5   6      908.42      930.00    114.18 o 
 -17   5   6     1689.19     1668.65    116.24 o 
 -15   5   6      986.80     1006.87     61.97 o 
 -13   5   6      798.15      855.08     52.55 o 
 -11   5   6     2948.46     3243.77     64.50 o 
  -9   5   6     3485.50     3650.55     65.78 o 
  -7   5   6    17804.09    18542.47    213.56 o 
  -5   5   6    16475.70    16344.06    245.67 o 
  -3   5   6     7076.20     6625.60     79.19 o 
  -1   5   6     4605.72     4748.50     66.90 o 
   1   5   6     3733.48     3666.41     65.68 o 
   3   5   6      922.63      858.58     67.09 o 
   5   5   6     3197.00     3173.72    163.59 o 
   7   5   6     1850.84     1722.83    114.89 o 
   9   5   6     1731.40     1643.01     88.86 o 
  11   5   6      794.17      772.31     64.95 o 
 -20   6   6      228.35      245.44     39.32 o 
 -18   6   6     1428.86     1687.06     90.06 o 
 -16   6   6      989.36     1041.08     70.23 o 
 -14   6   6     3005.94     3102.98    108.86 o 
 -12   6   6     3522.30     3601.96     89.24 o 
 -10   6   6     2394.86     2469.34     61.08 o 
  -8   6   6     5133.13     5312.01     64.65 o 
  -6   6   6     3628.15     3580.27     50.24 o 
  -4   6   6    17482.74    17673.63    196.32 o 
  -2   6   6     6104.58     6015.90     69.45 o 
   0   6   6      973.92      934.03     25.74 o 
   2   6   6     3899.12     3831.44     68.31 o 
   4   6   6     1986.34     1911.71     55.89 o 
   6   6   6      683.19      680.64     81.08 o 
   8   6   6      992.02     1007.57     67.91 o 
  10   6   6     1498.25     1429.68     86.81 o 
 -19   7   6       12.47       26.34     20.68 o 
 -17   7   6       35.75       33.00     19.11 o 
 -15   7   6       83.06       60.11     20.39 o 
 -13   7   6      901.36      892.49     56.10 o 
 -11   7   6       78.06       70.99     15.45 o 
  -9   7   6      264.94      231.87     13.61 o 
  -7   7   6     1022.29      969.67     37.43 o 
  -5   7   6      715.56      851.10     25.49 o 
  -3   7   6     2212.17     2026.81    101.10 o 
  -1   7   6      292.11      303.30     19.17 o 
   1   7   6     4189.63     4074.41     82.08 o 
   3   7   6      142.35      136.00     16.80 o 
   5   7   6      316.14      248.35     25.31 o 
   7   7   6      294.39      225.98     53.21 o 
   9   7   6       61.79       62.34     22.08 o 
  11   7   6      461.68      444.46     95.97 o 
 -18   8   6      488.23      502.56     52.67 o 
 -16   8   6      463.71      414.83     44.16 o 
 -14   8   6      923.12      962.66     62.95 o 
 -12   8   6     1879.43     1966.63     84.98 o 
 -10   8   6     3398.03     3298.55     69.25 o 
  -8   8   6     3680.78     3298.88     50.96 o 
  -6   8   6     1266.00     1098.57     37.13 o 
  -4   8   6     1514.45     1425.06     51.68 o 
  -2   8   6      580.75      509.26     33.12 o 
   0   8   6     1755.94     1694.71     50.75 o 
   2   8   6     3737.99     3804.01     84.89 o 
   4   8   6     1865.45     1992.24     64.03 o 
   6   8   6     1863.31     1914.22     72.93 o 
   8   8   6      584.29      758.23     96.28 o 
  10   8   6      365.43      438.82     83.61 o 
 -17   9   6       29.98       15.59     19.65 o 
 -15   9   6       10.81      -17.91     44.26 o 
 -13   9   6     1944.55     2035.04     68.59 o 
 -11   9   6      334.59      325.46     21.04 o 
  -9   9   6     3106.80     3166.99     59.88 o 
  -7   9   6     1417.37     1547.29     48.80 o 
  -5   9   6      380.68      390.56     24.16 o 
  -3   9   6      565.23      513.49     29.29 o 
  -1   9   6       49.00       37.07     10.53 o 
   1   9   6     4228.64     4215.26     90.88 o 
   3   9   6      256.29      258.13     24.16 o 
   5   9   6      258.46      298.11     43.46 o 
   7   9   6      365.88      383.47     49.80 o 
   9   9   6       53.34      -40.38     40.38 o 
 -16  10   6      242.19      286.95     42.62 o 
 -14  10   6        2.11       15.93     10.35 o 
 -12  10   6       94.88       59.37     14.63 o 
 -10  10   6     1154.29     1234.47     39.52 o 
  -8  10   6      207.39      219.55     18.93 o 
  -6  10   6      194.72      246.80     21.16 o 
  -4  10   6     1054.91      992.59     49.57 o 
  -2  10   6       11.64       10.07      9.31 o 
   0  10   6       27.39       49.22     16.73 o 
   2  10   6      910.31      790.49     40.85 o 
   4  10   6      697.62      783.19     68.41 o 
   6  10   6      234.63      187.44     37.49 o 
   8  10   6       68.13        0.40     23.88 o 
 -15  11   6      618.03      675.26     60.66 o 
 -13  11   6      578.50      550.03     53.32 o 
 -11  11   6       13.80        1.23     15.18 o 
  -9  11   6     1529.13     1626.14     56.13 o 
  -7  11   6     2049.74     2070.63     74.36 o 
  -5  11   6     1843.86     1797.75     58.13 o 
  -3  11   6       79.22       41.59     15.08 o 
  -1  11   6     2913.44     2976.11     96.98 o 
   1  11   6     1791.57     1725.29    101.36 o 
   3  11   6     1925.85     1911.73    108.34 o 
   5  11   6      443.16      296.94     64.93 o 
   7  11   6      755.14      575.15     66.79 o 
 -14  12   6      671.61      620.67     60.04 o 
 -12  12   6      434.65      375.28     52.89 o 
 -10  12   6      179.78      134.99     26.71 o 
  -8  12   6      423.55      438.84     39.08 o 
  -6  12   6      554.62      622.32     45.11 o 
  -4  12   6       29.93       80.35     26.06 o 
  -2  12   6     1904.80     1887.62    107.98 o 
   0  12   6      227.16      188.72     38.52 o 
   2  12   6      250.06      193.43     38.30 o 
   4  12   6        1.49       13.68     29.22 o 
   6  12   6        1.16       21.34     37.69 o 
 -13  13   6       94.24       17.92     46.87 o 
 -11  13   6      221.41      191.76     29.09 o 
  -9  13   6      864.88      826.50     66.76 o 
  -7  13   6     5708.59     5621.73    147.67 o 
  -5  13   6      121.28      128.41     24.94 o 
  -3  13   6      269.32      285.71     79.42 o 
  -1  13   6       80.03       83.70     65.56 o 
   1  13   6      216.17      224.87    104.52 o 
   3  13   6      183.02      155.04     37.87 o 
 -10  14   6     1301.87     1415.92     94.70 o 
  -8  14   6       41.50        6.92     16.39 o 
  -6  14   6     2916.00     2888.16    106.10 o 
  -4  14   6     1871.82     2050.11    119.14 o 
  -2  14   6      620.65      677.49     85.12 o 
   0  14   6      508.41      616.76     68.59 o 
   2  14   6      194.60      189.81     41.73 o 
  -5  15   6      162.42      155.93     41.39 o 
  -3  15   6       61.30       29.57     26.92 o 
 -21   1   7      431.87      382.15     47.59 o 
 -19   1   7     3076.67     2926.92     95.07 o 
 -17   1   7      385.82      416.59     27.19 o 
 -15   1   7      251.04      269.68     20.46 o 
 -13   1   7     1615.29     1547.72     46.98 o 
 -11   1   7     2484.35     2643.71     45.82 o 
  -9   1   7     4776.89     4912.89     56.39 o 
  -7   1   7     7739.26     7589.17     69.01 o 
  -5   1   7    14581.03    14494.67    109.64 o 
  -3   1   7       36.12       12.88      3.37 o 
  -1   1   7      335.03      230.60     11.65 o 
   1   1   7     4587.06     4609.33     58.38 o 
   3   1   7     3943.98     3936.27     75.31 o 
   5   1   7     1468.44     1464.12     51.62 o 
   7   1   7      644.15      686.12     32.00 o 
   9   1   7       97.59       95.94     29.61 o 
  11   1   7      262.22      321.61     82.66 o 
 -22   2   7      303.26      237.56     39.44 o 
 -20   2   7      737.69      875.10     92.32 o 
 -18   2   7       89.20       57.19     16.13 o 
 -16   2   7      376.06      346.69     23.66 o 
 -14   2   7       88.94      102.40     16.44 o 
 -12   2   7     1986.84     1979.00     41.64 o 
 -10   2   7     4847.66     4931.58     65.83 o 
  -8   2   7     1024.94     1072.18     19.69 o 
  -6   2   7     2262.20     2230.75     34.10 o 
  -4   2   7      321.65      263.43     12.81 o 
  -2   2   7     4507.56     4981.97     72.11 o 
   0   2   7      286.21      317.08     18.35 o 
   2   2   7     2836.08     2997.45     63.72 o 
   4   2   7      435.34      429.13     21.30 o 
   6   2   7     1355.69     1298.79     69.69 o 
   8   2   7      135.53       61.08     18.05 o 
  10   2   7      108.71       62.45     26.03 o 
 -21   3   7      842.29      895.73     69.07 o 
 -19   3   7     1538.76     1461.32     59.59 o 
 -17   3   7      747.61      659.47     57.88 o 
 -15   3   7      815.31      736.40     39.18 o 
 -13   3   7        2.18        4.50      7.35 o 
 -11   3   7        4.46        8.49      5.33 o 
  -9   3   7      158.67      158.45      9.55 o 
  -7   3   7      289.48      327.91     15.61 o 
  -5   3   7     2535.91     2392.56     57.60 o 
  -3   3   7      641.25      698.51     32.17 o 
  -1   3   7       16.83       20.77      5.75 o 
   1   3   7     5061.20     5359.59     74.92 o 
   3   3   7      111.99       91.53     12.91 o 
   5   3   7      270.36      241.83     30.19 o 
   7   3   7      526.15      512.47     47.05 o 
   9   3   7      227.78      230.73     38.01 o 
  11   3   7      201.45      225.24     85.44 o 
 -20   4   7     2898.34     2867.72    122.24 o 
 -18   4   7     2124.00     2334.28    104.91 o 
 -16   4   7     2377.64     2443.90     96.74 o 
 -14   4   7     4356.52     4444.94    126.06 o 
 -12   4   7     3384.71     3351.15     66.86 o 
 -10   4   7     6818.84     6709.67     76.01 o 
  -8   4   7     3366.82     3096.89     95.28 o 
  -6   4   7     6630.60     6667.80    114.89 o 
  -4   4   7     8434.99     8107.17    127.11 o 
  -2   4   7     5924.89     5771.23     69.26 o 
   0   4   7     5668.49     5479.43     72.26 o 
   2   4   7      120.40      120.33     11.79 o 
   4   4   7     7207.20     7110.39    166.24 o 
   6   4   7     1888.43     1868.41    188.05 o 
   8   4   7     1716.36     1690.20     87.76 o 
  10   4   7     1092.36     1062.79     75.72 o 
 -21   5   7       17.80       62.95     36.74 o 
 -19   5   7     1810.16     1851.52     94.54 o 
 -17   5   7     1324.32     1322.66     75.10 o 
 -15   5   7     1838.31     1881.02     83.40 o 
 -13   5   7     1543.04     1630.84     84.09 o 
 -11   5   7     3700.66     3589.08     61.19 o 
  -9   5   7     1411.70     1308.49     33.86 o 
  -7   5   7     1943.18     1692.99     54.61 o 
  -5   5   7     5502.09     5604.58    103.14 o 
  -3   5   7     3458.24     3271.85     42.34 o 
  -1   5   7     2677.60     2676.09     54.53 o 
   1   5   7        6.00        9.96      7.45 o 
   3   5   7     6178.19     6249.27    107.13 o 
   5   5   7      404.91      497.73     48.22 o 
   7   5   7      399.19      419.65     43.92 o 
   9   5   7      290.20      284.56     41.65 o 
  11   5   7      552.93      394.22     49.42 o 
 -20   6   7       59.41       76.12     24.62 o 
 -18   6   7        2.07      -38.88     38.88 o 
 -16   6   7      390.60      452.53     44.64 o 
 -14   6   7      689.85      708.50     49.72 o 
 -12   6   7      117.36       94.31     16.22 o 
 -10   6   7      629.00      493.56     30.97 o 
  -8   6   7       10.17       -7.93      7.93 o 
  -6   6   7      788.32      828.11     45.76 o 
  -4   6   7      109.00       84.56     13.76 o 
  -2   6   7        4.91        9.46      5.37 o 
   0   6   7       14.83        9.99     12.53 o 
   2   6   7     2449.56     2403.35     59.58 o 
   4   6   7     2265.64     2275.78    116.13 o 
   6   6   7      509.58      464.56     44.65 o 
   8   6   7      219.36      217.96     34.04 o 
  10   6   7        5.23       -1.84     60.18 o 
 -19   7   7      226.70      219.28     37.03 o 
 -17   7   7     1541.82     1462.00    127.01 o 
 -15   7   7      271.23      276.29     34.54 o 
 -13   7   7      332.83      321.13     33.61 o 
 -11   7   7     1107.37     1165.99     36.34 o 
  -9   7   7      570.66      600.13     33.44 o 
  -7   7   7       69.65       67.81      8.34 o 
  -5   7   7     1134.45     1137.21     34.90 o 
  -3   7   7     1505.71     1537.27     34.22 o 
  -1   7   7     1465.99     1432.49     38.10 o 
   1   7   7      512.54      520.56     36.43 o 
   3   7   7     4163.21     4066.34    108.42 o 
   5   7   7     1294.55     1084.50     67.46 o 
   7   7   7      380.38      248.03     36.11 o 
   9   7   7      167.38      145.44     31.66 o 
 -18   8   7       46.02       87.79     28.61 o 
 -16   8   7     1085.40      886.48     63.28 o 
 -14   8   7      349.16      279.43     46.48 o 
 -12   8   7      444.34      485.97     27.67 o 
 -10   8   7       11.36        8.01      8.63 o 
  -8   8   7      210.94      228.04     16.25 o 
  -6   8   7     2388.47     2446.99     49.41 o 
  -4   8   7     2048.74     2130.47     60.39 o 
  -2   8   7     1558.04     1480.35     39.40 o 
   0   8   7      713.37      617.77     30.76 o 
   2   8   7      254.84      228.55     18.64 o 
   4   8   7      283.99      200.55     22.81 o 
   6   8   7      134.33      120.07     32.19 o 
   8   8   7       34.35        6.53     18.85 o 
 -17   9   7     4865.17     4986.44    164.62 o 
 -15   9   7        7.19      -17.50     17.50 o 
 -13   9   7      431.06      454.02     29.68 o 
 -11   9   7      212.87      179.08     19.77 o 
  -9   9   7     2073.88     2113.63     64.61 o 
  -7   9   7     5315.93     5424.72     86.94 o 
  -5   9   7     6042.94     5997.12    154.20 o 
  -3   9   7     9992.19     9987.93    235.20 o 
  -1   9   7        9.69       -9.35      9.35 o 
   1   9   7     2052.19     2034.43     62.91 o 
   3   9   7      799.12      749.83     45.61 o 
   5   9   7     1175.71     1205.45     87.65 o 
   7   9   7      729.20      673.30     68.64 o 
 -16  10   7      239.02      259.18     39.34 o 
 -14  10   7     1451.32     1595.79    109.59 o 
 -12  10   7     3028.83     3019.89     97.62 o 
 -10  10   7     2504.61     2609.95     69.57 o 
  -8  10   7     5140.42     5198.24     90.95 o 
  -6  10   7     5280.08     5247.44     88.75 o 
  -4  10   7     1889.24     1923.96    102.83 o 
  -2  10   7     5105.33     4963.82    102.44 o 
   0  10   7     3064.24     2979.70     94.37 o 
   2  10   7     2011.78     2172.77    112.92 o 
   4  10   7      937.84      987.50     60.29 o 
   6  10   7     1131.98     1457.40    100.72 o 
 -15  11   7      764.32      769.96     67.86 o 
 -13  11   7      584.33      697.92     66.51 o 
 -11  11   7      958.00      977.70     56.43 o 
  -9  11   7      135.43      159.47     27.38 o 
  -7  11   7       41.06       61.19     14.27 o 
  -5  11   7      370.54      381.08     48.88 o 
  -3  11   7      233.50      172.62     34.93 o 
  -1  11   7      212.05      182.87     53.45 o 
   1  11   7      787.01      769.39    122.02 o 
   3  11   7      137.60      125.86     33.22 o 
   5  11   7      421.39      515.29     64.09 o 
 -14  12   7        3.79      -26.13     26.13 o 
 -12  12   7       89.57      103.63     25.32 o 
 -10  12   7       35.89        8.76     13.79 o 
  -8  12   7     1416.96     1478.15     60.63 o 
  -6  12   7      150.31      158.03     23.42 o 
  -4  12   7      171.20      164.72     38.00 o 
  -2  12   7      294.00      282.81     45.12 o 
   0  12   7       12.17       27.41     23.51 o 
   2  12   7       21.82       31.98     26.38 o 
   4  12   7      141.93      157.87     41.25 o 
 -13  13   7        4.74      -37.06     37.06 o 
 -11  13   7       14.88        9.66     26.76 o 
  -9  13   7      184.54      107.72     38.09 o 
  -7  13   7      374.81      373.77     36.82 o 
  -5  13   7      939.36     1050.16     83.49 o 
  -3  13   7      457.32      496.75    107.21 o 
  -1  13   7       16.74       54.00     30.56 o 
   1  13   7        5.78      -26.63     26.63 o 
 -10  14   7       41.67       25.05     52.10 o 
  -8  14   7      920.28      915.70     82.04 o 
  -6  14   7      176.78      236.62     99.13 o 
  -4  14   7       28.73       34.43     26.35 o 
  -2  14   7       14.92      -28.97     28.97 o 
 -22   0   8      466.60      588.95     81.71 o 
 -20   0   8     3838.96     3605.10    187.34 o 
 -18   0   8     6105.33     5782.25    194.15 o 
 -16   0   8     1888.99     2014.04    106.42 o 
 -14   0   8     9526.15     9353.11    192.06 o 
 -12   0   8     9404.00     9562.42    184.57 o 
 -10   0   8    16465.36    15998.86    213.78 o 
  -8   0   8     9835.55     9239.12    135.29 o 
  -6   0   8      540.11      462.25     18.41 o 
  -4   0   8     2072.79     1891.37     40.12 o 
  -2   0   8      469.19      370.42     20.30 o 
   0   0   8     6816.45     6626.14    138.77 o 
   2   0   8    12160.33    11942.45    164.23 o 
   4   0   8     4456.24     4279.05    204.05 o 
   6   0   8     5082.17     4988.53    135.57 o 
   8   0   8     2958.41     2900.62    100.52 o 
  10   0   8      546.81      433.43     70.00 o 
 -21   1   8      617.14      459.61     48.68 o 
 -19   1   8      428.61      448.32     37.10 o 
 -17   1   8     4317.06     4015.08     94.34 o 
 -15   1   8     2384.06     2458.62     93.11 o 
 -13   1   8     6461.79     6528.59     96.98 o 
 -11   1   8     3881.99     4031.70     61.71 o 
  -9   1   8     3723.08     3714.66     48.36 o 
  -7   1   8      874.86      821.27     22.47 o 
  -5   1   8      546.96      525.09     13.07 o 
  -3   1   8     2004.22     2083.85     32.34 o 
  -1   1   8      185.21      133.18      9.76 o 
   1   1   8     4885.86     4789.90     71.72 o 
   3   1   8      988.62      904.13     27.99 o 
   5   1   8     8623.63     8788.09    134.88 o 
   7   1   8      631.69      659.27     33.32 o 
   9   1   8      559.51      585.47     56.00 o 
 -22   2   8        6.77       38.17     30.56 o 
 -20   2   8      566.69      556.80     72.53 o 
 -18   2   8       92.68       62.67     15.45 o 
 -16   2   8     1027.98      830.06     36.82 o 
 -14   2   8      611.66      518.49     24.91 o 
 -12   2   8       86.47      100.18     10.51 o 
 -10   2   8      185.44      187.64      9.16 o 
  -8   2   8     2742.98     2455.81     49.14 o 
  -6   2   8      879.89      841.48     27.59 o 
  -4   2   8     1872.55     2019.62     39.07 o 
  -2   2   8       67.65       81.38      7.52 o 
   0   2   8      270.60      291.32     16.70 o 
   2   2   8      158.41      146.75     12.82 o 
   4   2   8     2173.34     2098.15     49.48 o 
   6   2   8      183.36      180.80     22.77 o 
   8   2   8       22.39        0.96     18.17 o 
  10   2   8       59.45       53.57     37.06 o 
 -21   3   8      565.16      510.93     53.42 o 
 -19   3   8      167.13      191.98     33.09 o 
 -17   3   8     1587.67     1492.01     60.27 o 
 -15   3   8      333.49      319.64     22.50 o 
 -13   3   8       33.47       26.46      7.95 o 
 -11   3   8      101.79       99.90      8.81 o 
  -9   3   8     1805.78     1716.34     24.80 o 
  -7   3   8     1971.17     1857.52     36.57 o 
  -5   3   8     4371.64     4478.57     85.23 o 
  -3   3   8     3879.52     3858.58     65.27 o 
  -1   3   8       17.86        6.02      5.82 o 
   1   3   8      357.47      338.72     21.46 o 
   3   3   8       99.36      121.36     17.78 o 
   5   3   8     4299.64     4601.10    136.83 o 
   7   3   8      115.38      144.62     21.30 o 
   9   3   8      110.82      140.78     51.94 o 
 -20   4   8      142.99      171.41     32.90 o 
 -18   4   8       59.45       76.01     22.76 o 
 -16   4   8       25.44       30.68     23.91 o 
 -14   4   8     1196.01     1246.15     65.96 o 
 -12   4   8     1047.06     1033.21     31.79 o 
 -10   4   8       53.21       45.26      7.13 o 
  -8   4   8       99.52       80.79     10.60 o 
  -6   4   8      350.40      304.49     19.70 o 
  -4   4   8      499.28      473.10     19.35 o 
  -2   4   8       17.84       10.57      4.84 o 
   0   4   8     2213.26     2194.10     43.72 o 
   2   4   8      249.57      268.27     32.23 o 
   4   4   8      786.66      722.90     50.57 o 
   6   4   8      290.53      266.96     74.19 o 
   8   4   8       84.64      116.50     27.48 o 
 -21   5   8     1079.87     1240.10     82.54 o 
 -19   5   8     1959.35     2015.91    104.91 o 
 -17   5   8     1294.67     1287.38    163.90 o 
 -15   5   8     6491.65     6321.47    122.28 o 
 -13   5   8      101.91       89.35     13.15 o 
 -11   5   8      608.61      595.66     70.12 o 
  -9   5   8     2297.05     2152.63    111.47 o 
  -7   5   8     5215.01     5352.34     83.39 o 
  -5   5   8    10826.86    10858.99    143.97 o 
  -3   5   8     8961.05     9017.83    135.59 o 
  -1   5   8     6572.60     6770.03    135.95 o 
   1   5   8      850.21      843.89     42.12 o 
   3   5   8     4463.40     4309.41    185.20 o 
   5   5   8     2012.54     1954.51     88.07 o 
   7   5   8     2029.42     2011.32    212.28 o 
   9   5   8      393.13      362.74     45.97 o 
 -20   6   8     1003.22     1051.15     73.80 o 
 -18   6   8     2828.31     2868.82    115.56 o 
 -16   6   8     2641.48     2750.40    105.57 o 
 -14   6   8      341.77      337.87     23.67 o 
 -12   6   8     2987.61     3087.36    114.94 o 
 -10   6   8     2937.04     2959.70     72.97 o 
  -8   6   8     6694.66     6658.22    120.23 o 
  -6   6   8     6209.53     6233.39    114.36 o 
  -4   6   8     5159.98     5082.94    179.34 o 
  -2   6   8     3596.06     3397.12     48.74 o 
   0   6   8      475.54      398.06     19.96 o 
   2   6   8     2404.25     2290.72     79.90 o 
   4   6   8     1574.12     1552.00     75.93 o 
   6   6   8     1406.37     1243.84     73.85 o 
   8   6   8      362.87      314.30     42.14 o 
 -19   7   8        0.51       10.77     20.11 o 
 -17   7   8      174.35      132.46     29.09 o 
 -15   7   8     1763.13     1750.06     81.67 o 
 -13   7   8      578.03      651.86     27.12 o 
 -11   7   8      946.94     1071.33     46.72 o 
  -9   7   8      779.60      823.91     32.76 o 
  -7   7   8      551.57      606.61     51.58 o 
  -5   7   8        8.62        2.79     12.62 o 
  -3   7   8       58.67       48.18     14.66 o 
  -1   7   8       77.51       89.91     12.22 o 
   1   7   8      779.90      740.31     30.00 o 
   3   7   8       23.22       13.07      8.38 o 
   5   7   8      161.34       92.51     23.27 o 
   7   7   8        8.42      -16.87     16.87 o 
 -18   8   8     3439.17     3578.18    135.32 o 
 -16   8   8      667.31      693.85     54.60 o 
 -14   8   8      351.60      279.50     34.45 o 
 -12   8   8     1961.18     2049.66     71.64 o 
 -10   8   8     2026.05     2035.59     65.83 o 
  -8   8   8      920.41      938.54     27.96 o 
  -6   8   8     1018.50     1184.35     74.53 o 
  -4   8   8      816.63      751.25     57.56 o 
  -2   8   8      232.39      239.76     17.59 o 
   0   8   8      801.13      781.40     31.34 o 
   2   8   8      699.63      735.19     43.69 o 
   4   8   8      981.89     1144.27     66.68 o 
   6   8   8      347.04      346.79     36.15 o 
 -17   9   8       26.82       67.06     26.60 o 
 -15   9   8      175.62      190.43     31.60 o 
 -13   9   8      959.76      859.12     68.70 o 
 -11   9   8     1667.84     1725.17     76.45 o 
  -9   9   8      608.86      606.09     26.20 o 
  -7   9   8      229.78      240.63     27.59 o 
  -5   9   8      313.15      248.12     26.09 o 
  -3   9   8      816.32      822.78     36.28 o 
  -1   9   8      841.44      869.77     39.79 o 
   1   9   8       58.66       72.41     34.68 o 
   3   9   8     1151.67     1159.85     57.14 o 
   5   9   8       31.82       -9.73     95.02 o 
 -16  10   8       33.06      102.79     41.33 o 
 -14  10   8      246.93      322.92     51.94 o 
 -12  10   8       43.07       35.80     17.99 o 
 -10  10   8      249.36      339.68     31.19 o 
  -8  10   8      311.08      338.44     25.96 o 
  -6  10   8      393.06      429.49     39.80 o 
  -4  10   8      667.59      664.63     48.29 o 
  -2  10   8      453.09      417.61     38.48 o 
   0  10   8       22.50       -6.05     16.74 o 
   2  10   8       12.13       -0.39     18.76 o 
   4  10   8        1.01       -2.28     20.21 o 
 -15  11   8      776.43      882.86    104.68 o 
 -13  11   8     1045.54      876.31     74.63 o 
 -11  11   8      438.44      441.78     37.97 o 
  -9  11   8      593.54      567.43     35.18 o 
  -7  11   8      813.97      816.64     69.27 o 
  -5  11   8      788.37      798.88     54.80 o 
  -3  11   8     1878.74     1787.90     97.38 o 
  -1  11   8     1325.42     1229.08     66.83 o 
   1  11   8      116.41      169.45     27.71 o 
   3  11   8       23.88       86.18     29.92 o 
 -14  12   8      242.82      137.93     49.57 o 
 -12  12   8        2.42      -28.59     28.59 o 
 -10  12   8      352.47      355.59     49.66 o 
  -8  12   8       67.88       45.04     19.87 o 
  -6  12   8      439.54      501.81     45.78 o 
  -4  12   8      176.05      196.55     31.27 o 
  -2  12   8       40.30        6.79     28.29 o 
   0  12   8      287.80      230.18     32.30 o 
   2  12   8       54.44       34.01     25.00 o 
 -11  13   8       30.23        7.36     23.47 o 
  -9  13   8       77.10       23.91     49.01 o 
  -7  13   8      564.52      497.49     48.27 o 
  -5  13   8      846.81      846.86     60.15 o 
  -3  13   8      296.09      271.43     35.89 o 
  -1  13   8     1250.76     1248.95     73.03 o 
  -8  14   8      400.23      464.06     47.55 o 
  -6  14   8     1267.50     1322.47     78.20 o 
  -4  14   8      848.53      812.97     61.45 o 
 -21   1   9      448.50      485.38     69.20 o 
 -19   1   9     3092.00     2754.08     80.33 o 
 -17   1   9      546.22      629.27     37.70 o 
 -15   1   9     1069.08     1069.82     41.73 o 
 -13   1   9     1785.66     1730.04     41.69 o 
 -11   1   9      858.95      836.00     26.56 o 
  -9   1   9      445.67      443.93     14.90 o 
  -7   1   9     3454.05     3376.24     44.36 o 
  -5   1   9     2626.58     2580.51     34.14 o 
  -3   1   9     4660.85     4858.49     59.89 o 
  -1   1   9     2742.47     2781.80     47.19 o 
   1   1   9     2521.52     2603.77     59.59 o 
   3   1   9       18.54       18.90      7.13 o 
   5   1   9      157.93      137.61     20.37 o 
   7   1   9     4915.06     5038.91    121.06 o 
   9   1   9      109.22      179.99     63.50 o 
 -22   2   9      210.58      200.17     50.20 o 
 -20   2   9      171.79      229.54     30.72 o 
 -18   2   9     1495.28     1347.74     50.13 o 
 -16   2   9      485.71      520.17     39.39 o 
 -14   2   9     1154.04     1200.15     44.40 o 
 -12   2   9     2346.79     2236.62     47.32 o 
 -10   2   9     1083.01     1110.10     22.67 o 
  -8   2   9     1807.99     1820.57     35.43 o 
  -6   2   9     4039.33     4198.48     54.51 o 
  -4   2   9     1970.41     1940.40     47.18 o 
  -2   2   9     1638.10     1638.90     50.47 o 
   0   2   9      789.75      751.33     27.25 o 
   2   2   9      396.46      420.60     23.56 o 
   4   2   9     3779.04     3658.67     82.92 o 
   6   2   9       17.87        8.14     14.41 o 
   8   2   9      342.51      251.92     39.35 o 
 -21   3   9       76.27       60.97     29.93 o 
 -19   3   9      460.65      355.53     41.33 o 
 -17   3   9      234.99      238.04     20.90 o 
 -15   3   9       11.76       25.42     12.82 o 
 -13   3   9     8279.02     7911.87    106.18 o 
 -11   3   9      394.09      414.93     14.21 o 
  -9   3   9     1191.28     1102.31     39.29 o 
  -7   3   9      154.36      137.88     12.01 o 
  -5   3   9      132.82      123.88     10.18 o 
  -3   3   9      546.95      578.36     20.42 o 
  -1   3   9       23.22       32.23      7.02 o 
   1   3   9     1320.77     1290.45     49.99 o 
   3   3   9      477.36      557.20     28.05 o 
   5   3   9      360.16      341.24     38.80 o 
   7   3   9      595.14      549.69     39.91 o 
 -20   4   9      727.63      704.56     60.22 o 
 -18   4   9     1684.00     1718.00     85.25 o 
 -16   4   9     6669.90     6246.14    124.11 o 
 -14   4   9     1894.33     2073.87    129.33 o 
 -12   4   9      184.73      153.75     11.85 o 
 -10   4   9     6719.62     6559.07    117.17 o 
  -8   4   9     9773.79     9542.60    117.98 o 
  -6   4   9     8003.45     7552.93    140.91 o 
  -4   4   9     4826.06     4723.63     68.78 o 
  -2   4   9     2006.28     1993.75     39.94 o 
   0   4   9       10.44        7.56      9.15 o 
   2   4   9      383.04      335.97     32.61 o 
   4   4   9     2844.64     2813.03    104.53 o 
   6   4   9     3053.22     3239.97    122.24 o 
   8   4   9     1033.46     1119.93     76.11 o 
 -21   5   9      677.33      640.68     58.67 o 
 -19   5   9      689.87      729.78     58.40 o 
 -17   5   9     1882.70     1823.43     84.50 o 
 -15   5   9      497.53      489.35     29.35 o 
 -13   5   9       19.36       63.02     13.52 o 
 -11   5   9     4174.12     4122.30     75.32 o 
  -9   5   9     5913.94     6056.01    101.33 o 
  -7   5   9     4198.06     4095.39     81.81 o 
  -5   5   9     3478.03     3437.21     77.16 o 
  -3   5   9      442.40      441.99     24.95 o 
  -1   5   9      997.42     1008.27     45.01 o 
   1   5   9       12.15        5.63      8.75 o 
   3   5   9      439.51      517.29     42.72 o 
   5   5   9     1202.09     1348.11     75.38 o 
   7   5   9     1025.27      985.42     70.05 o 
 -20   6   9        2.60      -31.67     31.67 o 
 -18   6   9       16.71       17.10     27.48 o 
 -16   6   9     3333.25     3579.36    118.66 o 
 -14   6   9        2.01       -5.66      5.66 o 
 -12   6   9        1.99        5.89      9.29 o 
 -10   6   9       53.61       66.65     21.29 o 
  -8   6   9       17.13        6.14     13.66 o 
  -6   6   9        9.34       17.04     14.14 o 
  -4   6   9      296.26      227.52     20.54 o 
  -2   6   9       13.21       10.33      6.46 o 
   0   6   9       30.83       22.00     13.81 o 
   2   6   9      357.26      375.84     23.57 o 
   4   6   9       76.45       81.58     21.94 o 
   6   6   9      111.51      188.94     32.87 o 
 -19   7   9      545.55      483.82     48.74 o 
 -17   7   9     1833.16     1888.10     89.85 o 
 -15   7   9      136.57      156.31     28.58 o 
 -13   7   9      803.49      802.32     41.95 o 
 -11   7   9       38.11       43.03      9.94 o 
  -9   7   9      399.02      474.97     37.63 o 
  -7   7   9       33.39       23.55     14.64 o 
  -5   7   9       41.86       32.59     14.64 o 
  -3   7   9      251.04      248.89     22.28 o 
  -1   7   9     1605.85     1586.39     35.82 o 
   1   7   9      413.74      423.89     25.76 o 
   3   7   9        8.55       -0.12     16.79 o 
   5   7   9      845.06      650.51     47.31 o 
 -18   8   9        7.01       28.46     41.49 o 
 -16   8   9       62.13       53.84     17.48 o 
 -14   8   9       61.69       11.31     21.14 o 
 -12   8   9      102.08       61.86     14.03 o 
 -10   8   9      221.67      215.32     17.39 o 
  -8   8   9      280.07      252.80     31.70 o 
  -6   8   9      655.98      722.72    108.32 o 
  -4   8   9      522.91      497.30     38.83 o 
  -2   8   9       26.68       12.07      8.10 o 
   0   8   9       36.91       25.10      9.57 o 
   2   8   9       86.60       67.81     13.26 o 
   4   8   9      303.90      325.58     38.22 o 
   6   8   9      138.70      159.52     36.68 o 
 -17   9   9     1407.71     1678.47    146.17 o 
 -13   9   9      799.18      855.95     47.29 o 
 -11   9   9     1683.13     1623.76     59.55 o 
  -9   9   9      418.51      338.93     35.59 o 
  -7   9   9     2492.58     2348.27     88.67 o 
  -5   9   9     2165.88     2169.83    104.13 o 
  -3   9   9     3927.35     3804.16    206.71 o 
  -1   9   9     2409.63     2190.66     96.63 o 
   1   9   9      975.86      952.19     53.56 o 
   3   9   9      310.03      323.83     62.08 o 
   5   9   9      164.92      102.03     37.98 o 
 -16  10   9     3005.06     3414.59    210.30 o 
 -14  10   9     1254.76     1429.24    148.94 o 
 -12  10   9     1941.90     2066.34    110.47 o 
 -10  10   9      964.93     1049.09     62.62 o 
  -8  10   9     2693.97     2890.73    103.24 o 
  -6  10   9     2699.61     2751.98    123.14 o 
  -4  10   9     3065.91     3107.46    106.20 o 
  -2  10   9     2894.36     2812.81     99.34 o 
   0  10   9     1694.13     1889.92    111.52 o 
   2  10   9     1074.92     1064.64     85.89 o 
 -15  11   9      244.48      309.75     68.41 o 
 -13  11   9       40.39       56.38     39.75 o 
 -11  11   9       66.33       64.97     25.63 o 
  -9  11   9     1333.36     1376.85     73.98 o 
  -7  11   9      575.94      584.22     48.63 o 
  -5  11   9      127.19      107.25     29.06 o 
  -3  11   9        6.75       41.40     19.52 o 
  -1  11   9      459.75      365.98     39.11 o 
   1  11   9      111.39       57.86     26.58 o 
 -12  12   9       69.24      100.20     29.20 o 
 -10  12   9        6.02       16.20     22.94 o 
  -8  12   9      168.76      209.98     32.90 o 
  -6  12   9      353.64      329.42     41.80 o 
  -4  12   9       39.92       29.53     25.66 o 
  -2  12   9      399.39      353.17     39.46 o 
   0  12   9       45.65      -10.33     19.14 o 
  -9  13   9      223.05      135.75     26.65 o 
  -7  13   9      314.56      291.69     38.79 o 
  -5  13   9       84.16      140.58     34.89 o 
  -3  13   9        3.33       78.25     30.25 o 
 -22   0  10     1422.63     1398.17    118.93 o 
 -20   0  10     1418.15     1247.31     69.12 o 
 -18   0  10     2964.05     2723.34    142.53 o 
 -16   0  10     5418.81     5218.43    170.33 o 
 -14   0  10     7665.17     7311.89    175.03 o 
 -12   0  10    19364.42    18889.39    253.06 o 
 -10   0  10     3854.63     3733.82     77.69 o 
  -8   0  10     8508.34     8681.19    152.77 o 
  -6   0  10     3486.79     3598.39    148.78 o 
  -4   0  10     7946.57     8082.15    134.63 o 
  -2   0  10     7061.07     7173.88    166.13 o 
   0   0  10     4118.13     4159.16     90.03 o 
   2   0  10     2536.76     2851.76    399.39 o 
   4   0  10      390.89      381.27     39.63 o 
   6   0  10     5827.46     5827.51    161.81 o 
 -21   1  10      585.63      611.46     39.26 o 
 -19   1  10     1231.28     1087.73     51.09 o 
 -17   1  10     3108.15     3037.16     97.06 o 
 -15   1  10     4976.85     4789.59     83.80 o 
 -13   1  10      750.85      736.02     28.90 o 
 -11   1  10      858.19      861.80     25.94 o 
  -9   1  10     1479.65     1557.43     72.05 o 
  -7   1  10     1106.26     1107.84     28.59 o 
  -5   1  10     1236.76     1255.43     28.44 o 
  -3   1  10     2160.32     2252.58     42.70 o 
  -1   1  10     1578.14     1583.73     36.38 o 
   1   1  10     1281.08     1304.83     38.38 o 
   3   1  10     1691.22     1698.11     55.97 o 
   5   1  10      242.56      205.14     20.97 o 
   7   1  10      405.29      473.50     87.18 o 
 -22   2  10       91.03       92.64     35.47 o 
 -20   2  10       34.55       32.95     18.77 o 
 -18   2  10        9.57       21.28     13.39 o 
 -16   2  10      659.28      641.44     33.30 o 
 -14   2  10     1280.61     1321.90     35.08 o 
 -12   2  10      345.48      350.15     17.05 o 
 -10   2  10     1230.66     1120.49     37.83 o 
  -8   2  10      318.70      328.98     21.44 o 
  -6   2  10     1268.07     1342.61     40.81 o 
  -4   2  10      478.58      431.91     17.29 o 
  -2   2  10      482.41      454.89     19.99 o 
   0   2  10       45.34       34.96      8.42 o 
   2   2  10       96.55       66.60     15.79 o 
   4   2  10      902.15      754.09     38.78 o 
   6   2  10      165.24      177.50     24.51 o 
 -21   3  10       97.38      141.10     40.54 o 
 -19   3  10      227.31      261.95     36.40 o 
 -17   3  10     1894.68     1890.36     89.84 o 
 -15   3  10     2242.46     2360.17     68.50 o 
 -13   3  10      209.94      200.82     12.08 o 
 -11   3  10       47.06       25.26      9.78 o 
  -9   3  10     1975.21     1952.97     55.33 o 
  -7   3  10     1636.27     1558.35     39.63 o 
  -5   3  10     1174.63     1124.36     30.10 o 
  -3   3  10      457.05      423.89     20.99 o 
  -1   3  10        6.88        1.42      6.68 o 
   1   3  10       44.54       46.77     10.83 o 
   3   3  10      188.18      203.45     26.90 o 
   5   3  10       49.28       87.48     18.53 o 
   7   3  10       61.61      111.60     28.50 o 
 -20   4  10        8.80      -30.56     30.56 o 
 -18   4  10      232.87      209.92     31.33 o 
 -16   4  10      334.01      209.88     23.64 o 
 -14   4  10     2150.65     2236.94     66.17 o 
 -12   4  10        1.14       -3.15     14.08 o 
 -10   4  10      549.21      581.44     33.45 o 
  -8   4  10       42.72       43.92     11.23 o 
  -6   4  10      411.72      377.73     17.29 o 
  -4   4  10      234.06      194.47     14.47 o 
  -2   4  10      758.12      643.09     33.37 o 
   0   4  10      119.77       80.85     12.87 o 
   2   4  10      264.90      313.12     33.04 o 
   4   4  10       84.38       81.28     40.86 o 
   6   4  10      197.90      129.87     26.88 o 
 -21   5  10      736.06      903.17     76.25 o 
 -19   5  10     1953.45     1914.76     92.81 o 
 -17   5  10     4141.27     3902.91    124.37 o 
 -15   5  10     1848.51     1916.84     74.96 o 
 -13   5  10      140.38      148.89     14.89 o 
 -11   5  10      472.79      430.34     35.89 o 
  -9   5  10     2436.80     2403.85     61.88 o 
  -7   5  10     3109.47     3141.66    105.35 o 
  -5   5  10     4026.90     3822.14     88.28 o 
  -3   5  10     2162.04     2092.20     63.05 o 
  -1   5  10     2381.83     2358.84     79.38 o 
   1   5  10     1898.39     1979.28     82.17 o 
   3   5  10      997.13     1002.08     53.17 o 
   5   5  10     1125.68     1125.94     70.63 o 
 -18   6  10      816.17      822.90     57.78 o 
 -16   6  10     1794.39     1654.08     90.58 o 
 -14   6  10     2279.46     2390.74     99.48 o 
 -12   6  10      143.22      150.47     29.77 o 
 -10   6  10     2419.08     2324.10    102.90 o 
  -8   6  10     1079.62     1036.41     53.95 o 
  -6   6  10     5382.57     5129.42    146.68 o 
  -4   6  10     2915.05     2812.51     60.12 o 
  -2   6  10     3180.12     2876.81     93.44 o 
   0   6  10     1800.46     1768.01     50.92 o 
   2   6  10      140.71      107.49     28.14 o 
   4   6  10      674.59      798.14     71.52 o 
 -19   7  10       17.26      -10.14     32.78 o 
 -15   7  10       23.51       32.62     40.70 o 
 -13   7  10      129.24      101.65     25.78 o 
 -11   7  10        0.80      -18.60     21.48 o 
  -9   7  10        4.50       -5.87     15.49 o 
  -7   7  10      731.06      732.75     49.64 o 
  -5   7  10      241.64      262.16     30.52 o 
  -3   7  10      313.58      272.44     33.28 o 
  -1   7  10        1.29       13.03     13.45 o 
   1   7  10       80.23       61.39     26.68 o 
   3   7  10      237.07      147.21     65.64 o 
   5   7  10        1.33        6.07     19.86 o 
 -18   8  10      145.77       70.31     40.07 o 
 -16   8  10      754.20      738.44     95.02 o 
 -14   8  10     2313.02     2135.03    157.09 o 
 -12   8  10      448.94      457.03     51.79 o 
 -10   8  10      753.70      792.63     51.73 o 
  -8   8  10       39.12       52.00     20.34 o 
  -6   8  10      834.79      880.74     53.73 o 
  -4   8  10     1085.51     1105.96     59.10 o 
  -2   8  10     1015.61     1069.85     57.44 o 
   0   8  10      930.41      903.64     60.50 o 
   2   8  10       65.26       88.33     27.60 o 
   4   8  10      159.33      175.91     59.39 o 
 -17   9  10      408.18      355.52     67.46 o 
 -15   9  10      233.53      214.55     40.05 o 
 -13   9  10      590.00      576.61    123.05 o 
 -11   9  10        8.93       15.24     20.71 o 
  -9   9  10       18.54      -11.16     18.12 o 
  -7   9  10      914.05      825.86     53.82 o 
  -5   9  10      519.99      460.40     40.75 o 
  -3   9  10      264.98      204.11     33.60 o 
  -1   9  10      747.28      701.75     71.66 o 
   1   9  10      611.60      637.29     66.09 o 
   3   9  10        5.37       17.00     60.49 o 
 -16  10  10       63.90       50.83     36.74 o 
 -14  10  10      218.08      284.25     46.66 o 
 -12  10  10     1564.75     1615.63     98.37 o 
 -10  10  10       83.39       57.54     26.12 o 
  -8  10  10      247.38      273.80     34.60 o 
  -6  10  10      121.06      173.93     33.69 o 
  -4  10  10      199.95      186.12     28.32 o 
  -2  10  10       23.06       26.90     24.12 o 
   0  10  10       18.37      -14.23     23.94 o 
 -13  11  10      986.06     1020.76     82.76 o 
 -11  11  10      695.34      741.54     68.43 o 
  -9  11  10      882.66      829.33     58.42 o 
  -7  11  10      946.89      861.75     75.32 o 
  -5  11  10      511.44      490.79     60.51 o 
  -3  11  10      172.38      109.45     25.72 o 
  -1  11  10      195.06      185.43     33.25 o 
 -12  12  10      102.38      107.07     32.80 o 
 -10  12  10      535.01      532.34     49.42 o 
  -8  12  10      365.87      321.03     39.63 o 
  -6  12  10       78.10       61.10     23.62 o 
  -4  12  10        6.66      -20.65     20.65 o 
 -21   1  11      152.51      170.49     22.68 o 
 -19   1  11      494.89      577.25     38.57 o 
 -17   1  11     1788.95     1780.32     65.58 o 
 -15   1  11     2388.53     2402.34     88.53 o 
 -13   1  11     9057.71     8899.29    115.35 o 
 -11   1  11     1479.04     1494.35     33.78 o 
  -9   1  11      254.56      237.02     17.72 o 
  -7   1  11     2312.10     2331.12     52.90 o 
  -5   1  11     3849.27     3928.69     52.63 o 
  -3   1  11     2372.19     2499.16     42.32 o 
  -1   1  11     1842.18     1945.42     50.18 o 
   1   1  11      218.94      252.07     22.37 o 
   3   1  11      112.91      117.34     17.87 o 
   5   1  11       44.78       48.65     16.11 o 
 -20   2  11      623.75      616.32     40.66 o 
 -18   2  11     1022.50      907.37     56.65 o 
 -16   2  11      361.05      307.11     35.16 o 
 -14   2  11      166.17      123.03     18.95 o 
 -12   2  11        5.23        7.89      8.92 o 
 -10   2  11      891.34      936.54     34.29 o 
  -8   2  11      642.80      654.33     29.69 o 
  -6   2  11     1889.97     2012.90     62.05 o 
  -4   2  11     1770.59     1748.98     33.34 o 
  -2   2  11     1593.91     1602.37     39.79 o 
   0   2  11     1506.15     1468.98     50.93 o 
   2   2  11      379.22      345.15     26.77 o 
   4   2  11        5.40       -7.07     12.51 o 
 -21   3  11       12.04       30.72     27.55 o 
 -19   3  11       37.45       14.91     13.46 o 
 -17   3  11      596.12      580.06     39.34 o 
 -15   3  11     1013.97      967.88     44.09 o 
 -13   3  11     1916.19     1883.80     62.14 o 
 -11   3  11     2487.03     2429.00     69.46 o 
  -9   3  11      842.09      883.15     34.68 o 
  -7   3  11     3937.08     3924.94     71.10 o 
  -5   3  11       34.29       13.76      8.87 o 
  -3   3  11      176.13      210.83     12.53 o 
  -1   3  11       76.55       63.46     12.46 o 
   1   3  11       70.28       73.19     13.84 o 
   3   3  11      253.39      240.84     53.92 o 
   5   3  11       19.41       47.25     21.38 o 
 -20   4  11      734.71      769.32    102.46 o 
 -18   4  11     1205.57     1311.71     70.89 o 
 -16   4  11     1360.11     1352.29     54.46 o 
 -14   4  11     2510.90     2410.71     57.81 o 
 -12   4  11     4282.61     4199.19     96.34 o 
 -10   4  11     6637.12     6742.42    124.39 o 
  -8   4  11     1639.54     1542.35     59.22 o 
  -6   4  11     1207.84     1363.34     36.46 o 
  -4   4  11     1960.47     1915.11     45.77 o 
  -2   4  11     1034.97      992.47     48.09 o 
   0   4  11     1468.95     1461.31     57.50 o 
   2   4  11      999.48     1197.29     79.60 o 
   4   4  11     1111.39     1120.25    111.96 o 
 -19   5  11      385.74      372.31     71.42 o 
 -17   5  11      172.75      136.82     44.97 o 
 -15   5  11     2869.36     2854.25    144.43 o 
 -13   5  11     1905.99     1941.46     78.18 o 
 -11   5  11     1420.07     1466.63     89.53 o 
  -9   5  11     2536.70     2748.53     76.70 o 
  -7   5  11      465.49      501.55     33.06 o 
  -5   5  11     1526.54     1358.45     39.69 o 
  -3   5  11      494.80      490.10     32.63 o 
  -1   5  11      331.54      375.08     54.00 o 
   1   5  11      391.57      391.55     49.83 o 
   3   5  11      401.08      478.64     54.77 o 
 -20   6  11      153.88      160.26     56.06 o 
 -18   6  11       23.02       51.15     33.89 o 
 -16   6  11       49.37       87.57     40.86 o 
 -14   6  11      161.27      115.55     37.61 o 
 -12   6  11       20.04       25.74     17.10 o 
 -10   6  11      181.79      211.62     27.67 o 
  -8   6  11      126.31      126.73     27.78 o 
  -6   6  11      342.79      236.27     27.81 o 
  -4   6  11      398.92      316.74     20.74 o 
  -2   6  11      305.93      240.06     44.18 o 
   0   6  11       46.77       83.72     30.48 o 
   2   6  11       31.14       53.93     24.39 o 
 -19   7  11      115.24      100.24     43.87 o 
 -17   7  11      349.83      306.75     67.78 o 
 -15   7  11     2060.13     1713.63    153.93 o 
 -13   7  11      151.41      189.81     34.40 o 
 -11   7  11      293.87      284.05     40.80 o 
  -9   7  11      459.52      335.09     41.98 o 
  -7   7  11      457.55      494.31     40.65 o 
  -5   7  11      693.61      620.06     51.30 o 
  -3   7  11      825.74      780.29     48.72 o 
  -1   7  11      168.32      157.39     32.98 o 
   1   7  11      210.56      204.21     40.11 o 
   3   7  11       18.72       38.51     27.15 o 
 -18   8  11        1.66       93.27     44.97 o 
 -16   8  11        0.43       47.35     36.90 o 
 -14   8  11      437.78      375.03     49.94 o 
 -12   8  11        2.84       50.99     39.27 o 
 -10   8  11      934.53      872.58     56.01 o 
  -8   8  11       77.89       82.85     20.82 o 
  -6   8  11        2.39        0.84     20.19 o 
  -4   8  11        9.84       -8.68     20.81 o 
  -2   8  11       20.54        4.16     23.90 o 
   0   8  11       11.96       13.68     34.29 o 
   2   8  11       22.81       33.91     24.24 o 
 -17   9  11     1005.34     1235.22    129.70 o 
 -15   9  11     1609.98     1892.79    111.11 o 
 -13   9  11     1547.89     1562.43     97.44 o 
 -11   9  11      350.98      372.88     47.34 o 
  -9   9  11      841.90      816.42     55.00 o 
  -7   9  11     1216.14     1118.51     65.40 o 
  -5   9  11     1812.41     1814.33     81.03 o 
  -3   9  11     1181.98     1210.37     65.45 o 
  -1   9  11     1012.70     1069.34     86.28 o 
 -14  10  11     1542.81     1455.44    153.45 o 
 -12  10  11     1892.39     2073.13    114.34 o 
 -10  10  11      521.88      625.64     50.42 o 
  -8  10  11     1442.53     1591.14     79.12 o 
  -6  10  11     1222.90     1182.72     68.94 o 
  -4  10  11     2232.52     2449.75     97.40 o 
  -2  10  11     1057.04     1016.03     61.85 o 
 -13  11  11       39.09        5.77     36.19 o 
 -11  11  11      600.76      629.83     65.84 o 
  -9  11  11       35.12       24.39     19.16 o 
  -7  11  11      196.95      214.02     37.64 o 
  -5  11  11      519.66      588.86     51.13 o 
  -3  11  11        0.32       13.47     27.16 o 
 -20   0  12     1401.97     1262.80     71.96 o 
 -18   0  12     1509.19     1443.62    114.02 o 
 -16   0  12     5484.88     5493.40    235.64 o 
 -14   0  12     3086.36     2896.16    125.90 o 
 -12   0  12     3837.40     3821.88     86.07 o 
 -10   0  12     1192.35     1224.95     49.28 o 
  -8   0  12     1575.48     1757.26     52.11 o 
  -6   0  12     6946.65     7037.22    180.12 o 
  -4   0  12     2077.84     2084.99     90.45 o 
  -2   0  12     4184.18     4440.86    108.86 o 
   0   0  12      869.04      904.25     58.74 o 
   2   0  12     1603.99     1589.36    203.97 o 
 -21   1  12      666.83      666.20     61.60 o 
 -19   1  12      475.72      474.53     37.79 o 
 -17   1  12      843.26      841.25     57.15 o 
 -15   1  12      944.83      835.59     61.58 o 
 -13   1  12     1869.81     1869.82     55.99 o 
 -11   1  12     3270.77     3347.49     85.21 o 
  -9   1  12       91.19       84.19     16.35 o 
  -7   1  12     1481.10     1519.45     48.38 o 
  -5   1  12      547.98      574.88     23.47 o 
  -3   1  12     2481.91     2522.62     77.02 o 
  -1   1  12      758.89      830.13     48.27 o 
   1   1  12      555.98      546.02     33.38 o 
   3   1  12      138.44      157.29     23.98 o 
 -20   2  12       14.16       34.55     18.15 o 
 -18   2  12       40.70      -18.31     18.31 o 
 -16   2  12      274.97      263.46     27.42 o 
 -14   2  12       29.77       22.91      8.05 o 
 -12   2  12      582.40      565.99     36.46 o 
 -10   2  12     1208.72     1199.55     40.01 o 
  -8   2  12       99.53      119.99     14.07 o 
  -6   2  12      214.12      194.84     16.11 o 
  -4   2  12       37.51       29.83      7.75 o 
  -2   2  12       50.95       29.13      9.47 o 
   0   2  12       26.76       16.32     12.77 o 
   2   2  12       30.17       11.08     15.93 o 
 -21   3  12        7.15       33.26     26.92 o 
 -19   3  12       19.12       67.78     30.09 o 
 -17   3  12       85.55      111.66     28.86 o 
 -15   3  12      611.96      713.07     59.90 o 
 -13   3  12     2019.44     2019.57    124.00 o 
 -11   3  12     4270.83     4544.77    111.78 o 
  -9   3  12      101.30       95.12     11.00 o 
  -7   3  12      206.86      202.95     16.76 o 
  -5   3  12        8.32       -7.79      7.79 o 
  -3   3  12     1011.01     1064.44     50.75 o 
  -1   3  12      259.81      341.53     33.84 o 
   1   3  12      239.80      264.34     32.04 o 
   3   3  12      135.13      161.60     55.74 o 
 -20   4  12       81.88      159.47     51.63 o 
 -18   4  12      306.45      289.11     41.81 o 
 -16   4  12        4.40      -13.82     21.83 o 
 -14   4  12        6.09       23.59     15.76 o 
 -12   4  12      106.27      112.53     22.54 o 
 -10   4  12      690.84      635.97     37.32 o 
  -8   4  12      687.47      557.35     29.70 o 
  -6   4  12     1259.62     1357.53     46.64 o 
  -4   4  12       41.98       36.22     11.32 o 
  -2   4  12      216.63      203.57     28.24 o 
   0   4  12      110.46       80.75     21.30 o 
   2   4  12       12.81       28.72     56.46 o 
 -19   5  12     1246.31     1354.15    134.29 o 
 -15   5  12     1259.04     1219.59     65.52 o 
 -13   5  12     1506.18     1503.72     71.23 o 
 -11   5  12     2543.53     2465.60     90.22 o 
  -9   5  12     1818.65     1760.08     63.03 o 
  -7   5  12      332.01      252.62     24.96 o 
  -5   5  12     3850.65     3909.48    107.63 o 
  -3   5  12     2123.27     2242.42     87.88 o 
  -1   5  12     1876.13     2100.30    106.28 o 
   1   5  12      937.04     1072.97     80.87 o 
 -16   6  12     1083.41     1157.62    118.14 o 
 -14   6  12     1418.94     1329.52    156.94 o 
 -12   6  12     1357.15     1283.50     80.86 o 
 -10   6  12      634.16      571.23     53.54 o 
  -8   6  12     1935.92     2055.71     91.56 o 
  -6   6  12       81.21       70.66     19.19 o 
  -4   6  12     2418.30     2375.47     85.88 o 
  -2   6  12     1170.50     1294.29     85.93 o 
   0   6  12     1454.65     1483.82     94.41 o 
 -17   7  12       10.81       88.21     48.14 o 
 -15   7  12        8.49       -1.65     17.95 o 
 -13   7  12       57.42       36.78     31.28 o 
 -11   7  12       19.13      -22.70     22.70 o 
  -9   7  12      126.37       65.42     21.62 o 
  -7   7  12      562.62      513.14     42.45 o 
  -5   7  12       24.25       25.50     16.43 o 
  -3   7  12       76.39       31.64     17.17 o 
  -1   7  12        0.14      -20.70     20.70 o 
 -16   8  12      265.87      241.43     42.26 o 
 -14   8  12      660.84      602.09    101.35 o 
 -12   8  12       45.33       49.82     24.96 o 
 -10   8  12      224.59      228.55     31.38 o 
  -8   8  12     1030.49     1099.51     74.24 o 
  -6   8  12      447.74      491.80     43.49 o 
  -4   8  12      327.24      289.99     33.71 o 
  -2   8  12     1245.99     1312.57     94.56 o 
 -15   9  12        2.88       25.41     34.84 o 
 -13   9  12      294.39      291.99     45.68 o 
 -11   9  12       12.74       21.91     17.93 o 
  -9   9  12       77.41       97.23     25.61 o 
  -7   9  12       10.42       20.74     20.43 o 
  -5   9  12     1356.37     1351.58     72.31 o 
  -3   9  12      613.08      704.14     71.22 o 
 -12  10  12        0.88      -29.95     29.95 o 
 -10  10  12      346.21      348.47     40.31 o 
  -8  10  12      213.92      241.26     42.83 o 
  -6  10  12       32.53       28.94     27.85 o 
 -19   1  13      355.76      310.58     40.63 o 
 -17   1  13     1041.85     1012.30     71.23 o 
 -15   1  13      346.00      390.16     55.27 o 
 -13   1  13      497.80      579.18     48.50 o 
 -11   1  13     1552.65     1612.95     60.42 o 
  -9   1  13      668.70      637.53     43.04 o 
  -7   1  13     1046.47     1031.24     41.43 o 
  -5   1  13      178.54      209.90     19.46 o 
  -3   1  13      100.42      107.70     15.24 o 
  -1   1  13     1557.57     1823.46     67.81 o 
   1   1  13      327.74      348.28     36.59 o 
 -20   2  13        5.54      -18.15     18.15 o 
 -18   2  13      425.62      432.13     54.63 o 
 -16   2  13       34.10       61.92     32.78 o 
 -14   2  13      591.37      634.22     52.71 o 
 -12   2  13      269.64      272.20     36.56 o 
 -10   2  13      407.89      433.18     44.77 o 
  -8   2  13      173.15      212.53     25.03 o 
  -6   2  13       55.51       22.23      9.90 o 
  -4   2  13     1920.00     1944.35     66.81 o 
  -2   2  13      301.18      340.92     25.87 o 
   0   2  13      440.44      463.67     38.79 o 
 -19   3  13        4.95      -21.54     21.54 o 
 -17   3  13      254.37      233.58     52.73 o 
 -15   3  13     1091.06     1060.40    102.22 o 
 -13   3  13      407.05      437.33     72.93 o 
 -11   3  13      559.23      549.70     52.81 o 
  -9   3  13      198.53      183.01     32.00 o 
  -7   3  13      486.74      435.61     36.05 o 
  -5   3  13       10.59       18.81     13.28 o 
  -3   3  13        4.46        5.52     12.48 o 
  -1   3  13      184.36      186.29     32.38 o 
 -18   4  13      473.09      447.09     52.50 o 
 -16   4  13     1695.20     1673.40    132.39 o 
 -14   4  13     2796.67     2825.61    136.02 o 
 -12   4  13     3759.24     3738.83    114.31 o 
 -10   4  13     3349.94     3496.02    108.85 o 
  -8   4  13       10.87       21.54     18.96 o 
  -6   4  13      499.49      516.31     41.55 o 
  -4   4  13     1062.36     1064.30     60.04 o 
  -2   4  13     1024.71     1030.77     94.85 o 
   0   4  13     1168.72     1414.22     89.74 o 
 -19   5  13      469.78      494.88     88.21 o 
 -17   5  13      356.91      451.65     83.93 o 
 -15   5  13      591.33      697.22     51.79 o 
 -13   5  13     1587.08     1620.93     79.98 o 
 -11   5  13     1346.65     1382.82     69.85 o 
  -9   5  13     2934.19     3147.22     88.56 o 
  -7   5  13       50.70       26.54     14.41 o 
  -5   5  13       45.81       21.79     16.03 o 
  -3   5  13      294.82      233.72     70.95 o 
  -1   5  13     1179.63     1252.54     85.38 o 
 -18   6  13       27.26       34.05     41.02 o 
 -16   6  13        8.42       31.86     72.21 o 
 -14   6  13       13.48       18.95     37.21 o 
 -12   6  13       15.86       32.45     21.60 o 
 -10   6  13      113.47      169.80     27.78 o 
  -8   6  13      575.22      431.59     46.36 o 
  -6   6  13      295.64      283.35     34.57 o 
  -4   6  13      174.54       77.07     24.68 o 
  -2   6  13       90.01       80.26     28.32 o 
 -17   7  13      126.19      148.86     53.68 o 
 -15   7  13      274.80      313.94     56.22 o 
 -13   7  13       49.16       22.01     22.60 o 
 -11   7  13      224.28      355.52     70.79 o 
  -9   7  13     1689.51     1890.33    102.90 o 
  -7   7  13       38.38      -11.13     18.74 o 
  -5   7  13      115.61      102.92     29.78 o 
  -3   7  13     1020.05     1059.65     84.10 o 
 -14   8  13      132.41      126.20     31.31 o 
 -12   8  13       11.43        8.65     33.10 o 
 -10   8  13        4.84       18.02     18.01 o 
  -8   8  13       14.11        9.15     17.02 o 
  -6   8  13      138.55       48.59     19.84 o 
  -4   8  13      218.30      213.86     43.13 o 
 -13   9  13      530.69      726.53     71.17 o 
 -11   9  13      489.28      523.24     46.73 o 
  -9   9  13      552.97      573.52     58.44 o 
  -7   9  13      993.53      887.43     69.62 o 
 -18   0  14       12.44       33.26     31.99 o 
 -16   0  14     1149.10     1053.58    108.79 o 
 -14   0  14     1164.29     1219.38    115.92 o 
 -12   0  14     2263.30     2388.23    126.37 o 
 -10   0  14     4426.66     5082.46    348.55 o 
  -8   0  14     3958.60     4523.95    492.90 o 
  -6   0  14     1748.26     2076.49    198.43 o 
  -4   0  14      109.75      189.89     61.92 o 
  -2   0  14     1484.65     1456.51     87.73 o 
 -19   1  14      238.47      236.24     36.83 o 
 -17   1  14      173.75      150.30     33.31 o 
 -15   1  14      722.92      702.67     63.99 o 
 -13   1  14      327.98      373.45     35.47 o 
 -11   1  14     1707.05     1800.56     76.00 o 
  -9   1  14     1695.88     1736.79     61.41 o 
  -7   1  14      974.15     1032.48     54.39 o 
  -5   1  14     1037.29     1048.93     57.52 o 
  -3   1  14       90.00      115.96     20.40 o 
 -18   2  14       41.16       67.78     85.20 o 
 -16   2  14      200.32      130.49     47.67 o 
 -14   2  14        2.11        3.01     14.95 o 
 -12   2  14       21.99       25.21     39.51 o 
 -10   2  14       35.48       25.49     19.56 o 
  -8   2  14       36.89       33.17     54.00 o 
  -6   2  14       12.94        1.83     37.45 o 
  -4   2  14      152.84      150.99     34.47 o 
  -2   2  14       96.89      134.88     32.35 o 
 -17   3  14      234.74      163.90     47.67 o 
 -15   3  14      576.97      598.60     55.49 o 
 -13   3  14      256.63      310.93     41.54 o 
 -11   3  14      331.51      269.69     39.17 o 
  -9   3  14      267.41      272.19     28.91 o 
  -7   3  14       44.82       73.74     35.71 o 
  -5   3  14       66.12       46.23     22.80 o 
  -3   3  14        3.47       21.14     19.71 o 
 -18   4  14      143.59      235.64     55.27 o 
 -16   4  14       17.77       60.88     25.01 o 
 -14   4  14        4.83       23.97     19.00 o 
 -12   4  14       39.52       59.05     22.67 o 
 -10   4  14        1.89       25.32     21.87 o 
  -8   4  14        1.84       19.15     20.49 o 
  -6   4  14      258.44      195.54     28.05 o 
  -4   4  14      268.29      193.27     27.72 o 
 -17   5  14      819.89      978.15     80.27 o 
 -15   5  14     1521.35     1635.43     80.70 o 
 -13   5  14     1814.17     2012.59    123.99 o 
 -11   5  14      379.33      390.57     39.01 o 
  -9   5  14      681.31      711.80     51.22 o 
  -7   5  14      574.65      565.17     45.65 o 
  -5   5  14      589.44      614.11     49.55 o 
 -16   6  14     1549.94     1746.27    105.46 o 
 -14   6  14      412.84      433.94     52.90 o 
 -12   6  14      759.99      808.64     68.64 o 
 -10   6  14     1103.38     1150.88     62.88 o 
  -8   6  14      865.45      982.91     59.16 o 
  -6   6  14       50.93      141.51     32.28 o 
 -13   7  14       37.14       59.26     25.52 o 
 -11   7  14        1.70      -20.13     23.25 o 
  -9   7  14        3.31       77.23     25.96 o 
  -7   7  14      421.61      429.21     41.53 o 
 -17   1  15       29.64        3.08     20.65 o 
 -15   1  15      551.71      621.00     61.58 o 
 -13   1  15      418.71      526.39     82.19 o 
 -11   1  15      626.09      655.21     47.27 o 
  -9   1  15      639.97      618.28     48.56 o 
  -7   1  15      407.94      340.60     37.98 o 
  -5   1  15      242.72      301.88     37.16 o 
 -16   2  15        3.42       -4.80     45.53 o 
 -14   2  15      337.46      349.31     48.06 o 
 -12   2  15      134.02      146.36     34.68 o 
 -10   2  15       16.53       23.76     32.54 o 
  -8   2  15      592.37      601.34     58.52 o 
  -6   2  15      361.00      390.55     43.44 o 
 -15   3  15      105.87       97.77     28.43 o 
 -13   3  15      585.29      663.33     61.24 o 
 -11   3  15      406.23      350.78     45.01 o 
  -9   3  15      105.43      164.78     60.10 o 
  -7   3  15       86.44      105.87     48.62 o 
 -14   4  15     2549.67     2720.73    125.62 o 
 -12   4  15      286.60      315.16     45.05 o 
 -10   4  15      872.10     1042.09     91.14 o 
  -8   4  15      788.59      866.13     74.03 o 
 -13   5  15      216.21      202.27     37.05 o 
 -11   5  15       90.60      194.10     37.35 o 
  -9   5  15      245.52      285.65     45.29 o 
 -12   0  16     3376.61     3795.13    225.82 o 
                                                 
